# Supplementary material for: Self-Contained Gene-Set Analysis of Expression Data: An Evaluation of Existing and Novel Methods
Source: PLoS One. 2010 Sep 17;5(9):e12693. doi: 10.1371/journal.pone.0012693 (PMC2941449; doi:10.1371/journal.pone.0012693)
Supplement: Table S1 — Type I error rates for various simulations scenarios for all gene set methods considered (excel file). (0.04 MB XLS) [file pone.0012693.s001.xls]

## Sheet: Sheet1
Supplemental Table 1: Type I error rates for various simulation scenarios for all gene set methods considered.
	Simulation Factors							Self-contained Gene Set Methods
Standard Deviation (σ)	Size of set	No. Small Effects	No. Medium Effects	No. Large Effects	Sample Size	Correlation (ρ)	TS	KS	FM	SM	MTS	GMRE	PCA80	PCA1	PCA1.5	GMFE
1	10	0	0	0	20	0	0.053	0.045	0.054	0.051	0.044	0.054	0.047	0.046	0.042	0.053
1	10	0	0	0	20	0.1	0.053	0.048	0.047	0.062	0.047	0.052	0.044	0.062	0.052	0.053
1	10	0	0	0	20	0.3	0.056	0.054	0.059	0.058	0.057	0.056	0.054	0.052	0.047	0.053
3	10	0	0	0	20	0	0.053	0.045	0.054	0.051	0.044	0.054	0.047	0.046	0.042	0.053
3	10	0	0	0	20	0.1	0.053	0.048	0.047	0.062	0.047	0.052	0.044	0.062	0.052	0.053
3	10	0	0	0	20	0.3	0.056	0.054	0.059	0.058	0.057	0.056	0.054	0.052	0.047	0.053
6	10	0	0	0	20	0	0.053	0.045	0.054	0.051	0.044	0.054	0.047	0.046	0.042	0.053
6	10	0	0	0	20	0.1	0.053	0.048	0.047	0.062	0.047	0.052	0.044	0.062	0.052	0.053
6	10	0	0	0	20	0.3	0.056	0.054	0.059	0.058	0.057	0.056	0.054	0.052	0.047	0.053
1	50	0	0	0	20	0	0.036	0.042	0.039	0.037	0.041	0.037	0.039	0.049	0.043	NA
1	50	0	0	0	20	0.1	0.041	0.044	0.041	0.042	0.046	0.039	0.046	0.049	0.044	NA
1	50	0	0	0	20	0.3	0.052	0.051	0.047	0.051	0.054	0.048	0.041	0.053	0.046	NA
3	50	0	0	0	20	0	0.036	0.042	0.039	0.037	0.041	0.037	0.039	0.049	0.043	NA
3	50	0	0	0	20	0.1	0.041	0.044	0.041	0.042	0.046	0.039	0.046	0.049	0.044	NA
3	50	0	0	0	20	0.3	0.052	0.051	0.047	0.051	0.054	0.048	0.041	0.053	0.046	NA
6	50	0	0	0	20	0	0.036	0.042	0.039	0.037	0.041	0.037	0.039	0.049	0.043	NA
6	50	0	0	0	20	0.1	0.041	0.044	0.041	0.042	0.046	0.039	0.046	0.049	0.044	NA
6	50	0	0	0	20	0.3	0.052	0.051	0.047	0.051	0.054	0.048	0.041	0.053	0.046	NA
1	100	0	0	0	20	0	0.037	0.048	0.044	0.037	0.045	0.042	0.045	0.046	0.044	NA
1	100	0	0	0	20	0.1	0.042	0.045	0.046	0.043	0.054	0.048	0.043	0.049	0.045	NA
1	100	0	0	0	20	0.3	0.05	0.048	0.051	0.046	0.046	0.053	0.053	0.051	0.045	NA
3	100	0	0	0	20	0	0.037	0.048	0.044	0.037	0.045	0.042	0.045	0.046	0.044	NA
3	100	0	0	0	20	0.1	0.042	0.045	0.046	0.043	0.054	0.048	0.043	0.049	0.045	NA
3	100	0	0	0	20	0.3	0.05	0.048	0.051	0.046	0.046	0.053	0.053	0.051	0.045	NA
6	100	0	0	0	20	0	0.037	0.048	0.044	0.037	0.045	0.042	0.045	0.046	0.044	NA
6	100	0	0	0	20	0.1	0.042	0.045	0.046	0.043	0.054	0.048	0.043	0.049	0.045	NA
6	100	0	0	0	20	0.3	0.05	0.048	0.051	0.046	0.046	0.053	0.053	0.051	0.045	NA
1	500	0	0	0	20	0	0.047	0.044	0.049	0.049	0.059	0.051	0.068	0.043	0.045	NA
1	500	0	0	0	20	0.1	0.056	0.05	0.055	0.052	0.051	0.052	0.06	0.048	0.052	NA
1	500	0	0	0	20	0.3	0.049	0.047	0.048	0.05	0.052	0.046	0.052	0.05	0.043	NA
3	500	0	0	0	20	0	0.047	0.044	0.049	0.049	0.059	0.051	0.068	0.043	0.045	NA
3	500	0	0	0	20	0.1	0.056	0.05	0.055	0.052	0.051	0.052	0.06	0.048	0.052	NA
3	500	0	0	0	20	0.3	0.049	0.047	0.048	0.05	0.052	0.046	0.052	0.05	0.043	NA
6	500	0	0	0	20	0	0.047	0.044	0.049	0.049	0.059	0.051	0.068	0.043	0.045	NA
6	500	0	0	0	20	0.1	0.056	0.05	0.055	0.052	0.051	0.052	0.06	0.048	0.052	NA
6	500	0	0	0	20	0.3	0.049	0.047	0.048	0.05	0.052	0.046	0.052	0.05	0.043	NA
1	10	0	0	0	100	0	0.048	0.04	0.049	0.049	0.048	0.045	0.048	0.053	0.036	0.047
1	10	0	0	0	100	0.1	0.038	0.038	0.043	0.041	0.034	0.047	0.042	0.048	0.045	0.047
1	10	0	0	0	100	0.3	0.048	0.047	0.045	0.049	0.052	0.044	0.037	0.041	0.043	0.047
3	10	0	0	0	100	0	0.048	0.047	0.049	0.049	0.048	0.045	0.048	0.053	0.036	0.047
3	10	0	0	0	100	0.1	0.038	0.038	0.043	0.041	0.034	0.047	0.042	0.048	0.045	0.047
3	10	0	0	0	100	0.3	0.048	0.047	0.045	0.049	0.052	0.044	0.037	0.041	0.043	0.047
6	10	0	0	0	100	0	0.048	0.047	0.049	0.049	0.048	0.045	0.048	0.053	0.036	0.047
6	10	0	0	0	100	0.1	0.038	0.038	0.043	0.041	0.034	0.047	0.042	0.048	0.045	0.047
6	10	0	0	0	100	0.3	0.048	0.047	0.045	0.049	0.052	0.044	0.037	0.041	0.043	0.047
1	50	0	0	0	100	0	0.051	0.047	0.053	0.044	0.037	0.047	0.047	0.069	0.057	0.043
1	50	0	0	0	100	0.1	0.057	0.057	0.057	0.06	0.057	0.053	0.049	0.048	0.052	0.043
1	50	0	0	0	100	0.3	0.054	0.055	0.053	0.054	0.056	0.054	0.046	0.047	0.046	0.043
3	50	0	0	0	100	0	0.051	0.047	0.053	0.044	0.037	0.047	0.047	0.069	0.057	0.043
3	50	0	0	0	100	0.1	0.057	0.057	0.057	0.06	0.057	0.053	0.049	0.048	0.052	0.043
3	50	0	0	0	100	0.3	0.054	0.055	0.053	0.054	0.056	0.054	0.046	0.047	0.046	0.043
6	50	0	0	0	100	0	0.051	0.047	0.053	0.044	0.037	0.047	0.047	0.069	0.057	0.043
6	50	0	0	0	100	0.1	0.057	0.057	0.057	0.06	0.057	0.053	0.049	0.048	0.052	0.043
6	50	0	0	0	100	0.3	0.054	0.055	0.053	0.054	0.056	0.054	0.046	0.047	0.046	0.043
1	100	0	0	0	100	0	0.047	0.048	0.053	0.047	0.047	0.055	0.043	0.049	0.054	NA
1	100	0	0	0	100	0.1	0.047	0.044	0.052	0.049	0.048	0.048	0.047	0.046	0.057	NA
1	100	0	0	0	100	0.3	0.048	0.048	0.05	0.049	0.049	0.052	0.05	0.045	0.055	NA
3	100	0	0	0	100	0	0.047	0.048	0.053	0.047	0.047	0.055	0.043	0.049	0.054	NA
3	100	0	0	0	100	0.1	0.047	0.044	0.052	0.049	0.048	0.048	0.047	0.046	0.057	NA
3	100	0	0	0	100	0.3	0.048	0.048	0.05	0.049	0.049	0.052	0.05	0.045	0.055	NA
6	100	0	0	0	100	0	0.047	0.048	0.053	0.047	0.047	0.055	0.043	0.049	0.054	NA
6	100	0	0	0	100	0.1	0.047	0.044	0.052	0.049	0.048	0.048	0.047	0.046	0.057	NA
6	100	0	0	0	100	0.3	0.048	0.048	0.05	0.049	0.049	0.052	0.05	0.045	0.055	NA
1	500	0	0	0	100	0	0.045	0.046	0.048	0.038	0.037	0.052	0.055	0.047	0.049	NA
1	500	0	0	0	100	0.1	0.054	0.054	0.052	0.056	0.059	0.055	0.059	0.053	0.048	NA
1	500	0	0	0	100	0.3	0.052	0.055	0.051	0.051	0.053	0.053	0.048	0.054	0.052	NA
3	500	0	0	0	100	0	0.045	0.046	0.048	0.038	0.037	0.052	0.055	0.047	0.049	NA
3	500	0	0	0	100	0.1	0.054	0.054	0.052	0.056	0.059	0.055	0.059	0.053	0.048	NA
3	500	0	0	0	100	0.3	0.052	0.055	0.051	0.051	0.053	0.053	0.048	0.054	0.052	NA
6	500	0	0	0	100	0	0.045	0.046	0.048	0.038	0.037	0.052	0.055	0.047	0.049	NA
6	500	0	0	0	100	0.1	0.054	0.054	0.052	0.056	0.059	0.055	0.059	0.053	0.048	NA
6	500	0	0	0	100	0.3	0.052	0.055	0.051	0.051	0.053	0.053	0.048	0.054	0.052	NA
1	10	0	0	0	500	0	0.049	0.051	0.05	0.053	0.043	0.057	0.05	0.048	0.053	0.056
1	10	0	0	0	500	0.1	0.058	0.052	0.059	0.05	0.048	0.06	0.053	0.055	0.063	0.056
1	10	0	0	0	500	0.3	0.051	0.058	0.051	0.051	0.055	0.053	0.053	0.052	0.045	0.056
3	10	0	0	0	500	0	0.049	0.051	0.05	0.053	0.043	0.057	0.05	0.048	0.053	0.056
3	10	0	0	0	500	0.1	0.058	0.052	0.059	0.05	0.048	0.06	0.053	0.055	0.063	0.056
3	10	0	0	0	500	0.3	0.051	0.058	0.051	0.051	0.055	0.053	0.053	0.052	0.045	0.056
6	10	0	0	0	500	0	0.049	0.051	0.05	0.053	0.043	0.057	0.05	0.048	0.053	0.056
6	10	0	0	0	500	0.1	0.058	0.052	0.059	0.05	0.048	0.06	0.053	0.055	0.063	0.056
6	10	0	0	0	500	0.3	0.051	0.058	0.051	0.051	0.055	0.053	0.053	0.052	0.045	0.056
1	50	0	0	0	500	0	0.045	0.05	0.047	0.052	0.041	0.048	0.047	0.045	0.046	0.045
1	50	0	0	0	500	0.1	0.042	0.051	0.048	0.042	0.042	0.05	0.05	0.047	0.043	0.045
1	50	0	0	0	500	0.3	0.052	0.05	0.05	0.049	0.048	0.048	0.046	0.049	0.048	0.045
3	50	0	0	0	500	0	0.045	0.05	0.047	0.052	0.041	0.048	0.047	0.045	0.046	0.045
3	50	0	0	0	500	0.1	0.042	0.051	0.048	0.042	0.042	0.05	0.05	0.047	0.043	0.045
3	50	0	0	0	500	0.3	0.052	0.05	0.05	0.049	0.048	0.048	0.046	0.049	0.048	0.045
6	50	0	0	0	500	0	0.045	0.05	0.047	0.052	0.041	0.048	0.047	0.045	0.046	0.045
6	50	0	0	0	500	0.1	0.042	0.051	0.048	0.042	0.042	0.05	0.05	0.047	0.043	0.045
6	50	0	0	0	500	0.3	0.052	0.05	0.05	0.049	0.048	0.048	0.046	0.049	0.048	0.045
1	100	0	0	0	500	0	0.056	0.055	0.056	0.05	0.044	0.052	0.061	0.039	0.045	0.055
1	100	0	0	0	500	0.1	0.051	0.055	0.049	0.054	0.051	0.049	0.068	0.05	0.048	0.055
1	100	0	0	0	500	0.3	0.05	0.053	0.05	0.051	0.05	0.053	0.051	0.051	0.048	0.055
3	100	0	0	0	500	0	0.056	0.055	0.056	0.05	0.044	0.052	0.061	0.039	0.045	0.055
3	100	0	0	0	500	0.1	0.051	0.055	0.049	0.054	0.051	0.049	0.068	0.05	0.048	0.055
3	100	0	0	0	500	0.3	0.05	0.053	0.05	0.051	0.05	0.053	0.051	0.051	0.048	0.055
6	100	0	0	0	500	0	0.056	0.055	0.056	0.05	0.044	0.052	0.061	0.039	0.045	0.055
6	100	0	0	0	500	0.1	0.051	0.055	0.049	0.054	0.051	0.049	0.068	0.05	0.048	0.055
6	100	0	0	0	500	0.3	0.05	0.053	0.05	0.051	0.05	0.053	0.051	0.051	0.048	0.055
1	500	0	0	0	500	0	0.057	0.046	0.057	0.053	0.049	0.062	0.051	0.057	0.051	NA
1	500	0	0	0	500	0.1	0.05	0.05	0.054	0.046	0.044	0.054	0.05	0.049	0.05	NA
1	500	0	0	0	500	0.3	0.049	0.049	0.049	0.05	0.047	0.053	0.053	0.05	0.061	NA
3	500	0	0	0	500	0	0.057	0.046	0.057	0.053	0.049	0.062	0.051	0.057	0.051	NA
3	500	0	0	0	500	0.1	0.05	0.05	0.054	0.046	0.044	0.054	0.05	0.049	0.05	NA
3	500	0	0	0	500	0.3	0.049	0.049	0.049	0.05	0.047	0.053	0.053	0.05	0.061	NA
6	500	0	0	0	500	0	0.057	0.046	0.057	0.053	0.049	0.062	0.051	0.057	0.051	NA
6	500	0	0	0	500	0.1	0.05	0.05	0.054	0.046	0.044	0.054	0.05	0.049	0.05	NA
6	500	0	0	0	500	0.3	0.049	0.049	0.049	0.05	0.047	0.053	0.053	0.05	0.061	NA
1	31	0	0	0	100	gemcitabine	0.043	0.043	0.047	0.046	0.048	0.043	0.044	0.049	0.051	0.044
1	31	0	0	0	500	gemcitabine	0.06	0.066	0.056	0.066	0.068	0.053	0.045	0.051	0.052	0.046
3	31	0	0	0	100	gemcitabine	0.043	0.043	0.047	0.046	0.048	0.043	0.044	0.049	0.051	0.044
3	31	0	0	0	500	gemcitabine	0.06	0.066	0.056	0.066	0.068	0.053	0.045	0.051	0.052	0.046
6	31	0	0	0	100	gemcitabine	0.043	0.043	0.047	0.046	0.048	0.043	0.044	0.049	0.051	0.044
6	31	0	0	0	500	gemcitabine	0.06	0.066	0.056	0.066	0.068	0.053	0.045	0.051	0.052	0.046
