# Supplementary material for: Self-Contained Gene-Set Analysis of Expression Data: An Evaluation of Existing and Novel Methods
Source: PLoS One. 2010 Sep 17;5(9):e12693. doi: 10.1371/journal.pone.0012693 (PMC2941449; doi:10.1371/journal.pone.0012693)
Supplement: Table S2 — Power for various simulations scenarios for all gene set methods considered (excel file). (0.47 MB XLS) [file pone.0012693.s002.xls]

## Sheet: summary_02052010.xls
Supplemental Table 2: Power for various simulation scenarios for all gene set methods considered.
	Simulation Factors							Self-contained Gene Set Methods
Standard Deviation (σ)	Size of set	No. Small Effects	No. Medium Effects	No. Large Effects	Sample Size	Correlation (ρ)	TS	KS	FM	SM	MTS	GMRE	PCA80	PCA1	PCA1.5	GMFE
1	10	0	0	1	20	0	0.184	0.094	1	0.656	0.643	1	0.985	0.45	0.968	1
1	10	0	0	1	20	0.1	0.27	0.142	1	0.703	0.685	0.999	0.991	0.5	0.981	1
1	10	0	0	1	20	0.3	0.71	0.61	1	0.912	0.88	0.996	0.992	0.806	0.991	1
1	10	0	0	2	20	0	0.454	0.184	0.921	0.663	0.517	0.93	0.933	0.401	0.888	1
1	10	0	0	2	20	0.1	0.597	0.338	0.97	0.795	0.7	0.976	0.976	0.61	0.958	1
1	10	0	0	2	20	0.3	0.952	0.89	0.999	0.98	0.97	0.999	0.999	0.952	0.997	1
1	10	0	0	5	20	0	0.862	0.641	0.937	0.854	0.756	0.937	0.925	0.391	0.878	1
1	10	0	0	5	20	0.1	0.974	0.905	0.996	0.979	0.959	0.996	0.989	0.773	0.978	1
1	10	0	0	5	20	0.3	1	0.999	1	1	0.999	1	1	0.995	1	1
1	10	0	0	10	20	0	0.923	0.808	0.928	0.914	0.869	0.925	0.908	0.362	0.864	1
1	10	0	0	10	20	0.1	0.999	0.993	1	0.998	0.998	1	1	0.847	0.997	1
1	10	0	0	10	20	0.3	1	1	1	1	1	1	1	0.998	1	1
1	10	0	1	0	20	0	0.197	0.095	0.999	0.514	0.403	0.984	0.938	0.419	0.905	0.989
1	10	0	1	0	20	0.1	0.248	0.134	0.997	0.583	0.473	0.982	0.951	0.454	0.927	0.989
1	10	0	1	0	20	0.3	0.652	0.53	0.998	0.825	0.756	0.977	0.962	0.747	0.962	0.987
1	10	0	2	0	20	0	0.442	0.198	0.904	0.615	0.489	0.905	0.91	0.389	0.86	0.999
1	10	0	2	0	20	0.1	0.577	0.339	0.96	0.759	0.661	0.964	0.969	0.596	0.952	1
1	10	0	2	0	20	0.3	0.937	0.869	0.998	0.978	0.963	0.999	0.993	0.94	0.991	1
1	10	0	5	0	20	0	0.853	0.634	0.926	0.846	0.742	0.928	0.91	0.391	0.866	1
1	10	0	5	0	20	0.1	0.975	0.897	0.993	0.98	0.958	0.994	0.985	0.767	0.977	1
1	10	0	5	0	20	0.3	1	0.999	1	1	0.999	1	1	0.995	1	1
1	10	0	10	0	20	0	0.917	0.794	0.923	0.91	0.863	0.922	0.902	0.359	0.855	1
1	10	0	10	0	20	0.1	0.999	0.993	1	0.999	0.998	1	1	0.847	0.997	1
1	10	0	10	0	20	0.3	1	1	1	1	1	1	1	0.998	1	1
1	10	1	0	0	20	0	0.184	0.095	0.606	0.267	0.182	0.562	0.531	0.275	0.508	0.447
1	10	1	0	0	20	0.1	0.22	0.12	0.604	0.313	0.225	0.567	0.566	0.285	0.542	0.457
1	10	1	0	0	20	0.3	0.434	0.361	0.666	0.498	0.432	0.644	0.587	0.499	0.58	0.455
1	10	2	0	0	20	0	0.403	0.195	0.73	0.471	0.354	0.74	0.76	0.326	0.717	0.804
1	10	2	0	0	20	0.1	0.521	0.304	0.855	0.619	0.513	0.858	0.829	0.522	0.817	0.84
1	10	2	0	0	20	0.3	0.868	0.774	0.963	0.912	0.872	0.962	0.93	0.878	0.927	0.906
1	10	2	2	0	20	0	0.631	0.354	0.898	0.707	0.596	0.902	0.898	0.363	0.847	0.998
1	10	2	2	0	20	0.1	0.863	0.707	0.979	0.906	0.847	0.983	0.971	0.718	0.955	1
1	10	2	2	0	20	0.3	0.995	0.984	1	0.996	0.994	1	0.999	0.981	0.999	1
1	10	5	0	0	20	0	0.755	0.558	0.857	0.755	0.663	0.858	0.85	0.359	0.799	0.986
1	10	5	0	0	20	0.1	0.941	0.854	0.974	0.949	0.924	0.973	0.971	0.751	0.956	0.997
1	10	5	0	0	20	0.3	0.999	0.998	1	1	0.999	1	1	0.992	1	1
1	10	5	5	0	20	0	0.88	0.718	0.915	0.866	0.811	0.914	0.904	0.364	0.853	1
1	10	5	5	0	20	0.1	1	0.985	1	1	0.998	1	0.999	0.844	0.995	1
1	10	5	5	0	20	0.3	1	1	1	1	1	1	1	0.998	1	1
1	10	10	0	0	20	0	0.88	0.738	0.889	0.858	0.811	0.892	0.869	0.341	0.822	1
1	10	10	0	0	20	0.1	0.999	0.994	0.999	0.999	0.998	0.999	0.999	0.834	0.994	1
1	10	10	0	0	20	0.3	1	1	1	1	1	1	1	0.998	1	1
3	10	0	0	1	20	0	0.184	0.095	0.606	0.267	0.182	0.562	0.531	0.275	0.508	0.447
3	10	0	0	1	20	0.1	0.22	0.12	0.604	0.313	0.225	0.567	0.566	0.285	0.542	0.457
3	10	0	0	1	20	0.3	0.434	0.361	0.666	0.498	0.432	0.644	0.587	0.499	0.58	0.455
3	10	0	0	2	20	0	0.403	0.195	0.73	0.471	0.354	0.74	0.76	0.326	0.717	0.804
3	10	0	0	2	20	0.1	0.521	0.304	0.855	0.619	0.513	0.858	0.829	0.522	0.817	0.84
3	10	0	0	2	20	0.3	0.868	0.774	0.963	0.912	0.872	0.962	0.93	0.878	0.927	0.906
3	10	0	0	5	20	0	0.755	0.558	0.857	0.755	0.663	0.858	0.85	0.359	0.799	0.986
3	10	0	0	5	20	0.1	0.941	0.854	0.974	0.949	0.924	0.973	0.971	0.751	0.956	0.997
3	10	0	0	5	20	0.3	0.999	0.998	1	1	0.999	1	1	0.992	1	1
3	10	0	0	10	20	0	0.88	0.738	0.889	0.858	0.811	0.892	0.869	0.341	0.822	1
3	10	0	0	10	20	0.1	0.999	0.994	0.999	0.999	0.998	0.999	0.999	0.834	0.994	1
3	10	0	0	10	20	0.3	1	1	1	1	1	1	1	0.998	1	1
3	10	0	1	0	20	0	0.148	0.093	0.307	0.185	0.14	0.294	0.252	0.178	0.267	0.216
3	10	0	1	0	20	0.1	0.176	0.106	0.316	0.203	0.154	0.305	0.277	0.197	0.275	0.219
3	10	0	1	0	20	0.3	0.296	0.239	0.383	0.316	0.271	0.375	0.302	0.313	0.301	0.197
3	10	0	2	0	20	0	0.313	0.182	0.494	0.345	0.272	0.494	0.472	0.254	0.456	0.418
3	10	0	2	0	20	0.1	0.411	0.252	0.612	0.451	0.372	0.623	0.575	0.415	0.558	0.442
3	10	0	2	0	20	0.3	0.72	0.629	0.836	0.753	0.698	0.843	0.714	0.738	0.707	0.52
3	10	0	5	0	20	0	0.644	0.471	0.741	0.642	0.536	0.743	0.73	0.306	0.685	0.823
3	10	0	5	0	20	0.1	0.904	0.766	0.936	0.903	0.854	0.939	0.926	0.716	0.91	0.937
3	10	0	5	0	20	0.3	0.998	0.996	1	0.997	0.994	1	0.996	0.989	0.996	0.99
3	10	0	10	0	20	0	0.805	0.658	0.814	0.787	0.729	0.811	0.818	0.316	0.762	0.973
3	10	0	10	0	20	0.1	0.998	0.986	0.997	0.993	0.99	0.995	0.995	0.829	0.986	0.999
3	10	0	10	0	20	0.3	1	1	1	1	1	1	1	0.998	1	1
3	10	1	0	0	20	0	0.08	0.055	0.094	0.082	0.073	0.093	0.09	0.1	0.086	0.087
3	10	1	0	0	20	0.1	0.1	0.077	0.107	0.102	0.083	0.109	0.098	0.088	0.11	0.087
3	10	1	0	0	20	0.3	0.127	0.11	0.125	0.123	0.118	0.127	0.104	0.121	0.096	0.088
3	10	2	0	0	20	0	0.148	0.116	0.164	0.155	0.117	0.161	0.142	0.132	0.136	0.135
3	10	2	0	0	20	0.1	0.203	0.136	0.232	0.2	0.165	0.237	0.174	0.19	0.183	0.143
3	10	2	0	0	20	0.3	0.342	0.292	0.363	0.341	0.312	0.366	0.231	0.339	0.222	0.15
3	10	2	2	0	20	0	0.378	0.238	0.53	0.41	0.311	0.542	0.546	0.256	0.519	0.507
3	10	2	2	0	20	0.1	0.69	0.505	0.809	0.702	0.624	0.802	0.73	0.579	0.731	0.615
3	10	2	2	0	20	0.3	0.964	0.916	0.976	0.964	0.943	0.977	0.928	0.949	0.924	0.796
3	10	5	0	0	20	0	0.314	0.23	0.335	0.304	0.265	0.34	0.323	0.185	0.308	0.251
3	10	5	0	0	20	0.1	0.618	0.487	0.656	0.6	0.548	0.662	0.535	0.52	0.541	0.348
3	10	5	0	0	20	0.3	0.94	0.885	0.951	0.942	0.922	0.952	0.802	0.932	0.799	0.544
3	10	5	5	0	20	0	0.709	0.561	0.761	0.688	0.628	0.767	0.767	0.292	0.712	0.889
3	10	5	5	0	20	0.1	0.989	0.952	0.986	0.978	0.968	0.985	0.984	0.824	0.979	0.987
3	10	5	5	0	20	0.3	1	1	1	1	1	1	1	0.998	1	1
3	10	10	0	0	20	0	0.516	0.374	0.531	0.502	0.437	0.529	0.533	0.239	0.506	0.501
3	10	10	0	0	20	0.1	0.951	0.904	0.94	0.944	0.924	0.941	0.921	0.783	0.926	0.809
3	10	10	0	0	20	0.3	1	1	1	1	1	1	0.996	0.998	0.997	0.977
6	10	0	0	1	20	0	0.122	0.074	0.179	0.129	0.104	0.177	0.154	0.132	0.152	0.131
6	10	0	0	1	20	0.1	0.137	0.084	0.196	0.146	0.124	0.189	0.169	0.137	0.177	0.147
6	10	0	0	1	20	0.3	0.201	0.181	0.237	0.205	0.186	0.243	0.185	0.212	0.184	0.122
6	10	0	0	2	20	0	0.234	0.146	0.327	0.245	0.191	0.321	0.29	0.192	0.296	0.237
6	10	0	0	2	20	0.1	0.325	0.221	0.423	0.34	0.283	0.431	0.352	0.303	0.352	0.26
6	10	0	0	2	20	0.3	0.565	0.482	0.649	0.581	0.542	0.643	0.477	0.59	0.471	0.3
6	10	0	0	5	20	0	0.517	0.368	0.583	0.513	0.43	0.59	0.586	0.27	0.543	0.55
6	10	0	0	5	20	0.1	0.809	0.682	0.867	0.807	0.744	0.871	0.829	0.664	0.819	0.731
6	10	0	0	5	20	0.3	0.992	0.98	0.994	0.99	0.987	0.994	0.978	0.982	0.98	0.914
6	10	0	0	10	20	0	0.703	0.558	0.731	0.687	0.631	0.723	0.734	0.291	0.691	0.855
6	10	0	0	10	20	0.1	0.989	0.965	0.987	0.986	0.982	0.985	0.986	0.82	0.978	0.983
6	10	0	0	10	20	0.3	1	1	1	1	1	1	1	0.998	1	1
6	10	0	1	0	20	0	0.08	0.055	0.094	0.082	0.073	0.093	0.09	0.1	0.086	0.087
6	10	0	1	0	20	0.1	0.1	0.077	0.107	0.102	0.083	0.109	0.098	0.088	0.11	0.087
6	10	0	1	0	20	0.3	0.127	0.11	0.125	0.123	0.118	0.127	0.104	0.121	0.096	0.088
6	10	0	2	0	20	0	0.148	0.116	0.164	0.155	0.117	0.161	0.142	0.132	0.136	0.135
6	10	0	2	0	20	0.1	0.203	0.136	0.232	0.2	0.165	0.237	0.174	0.19	0.183	0.143
6	10	0	2	0	20	0.3	0.342	0.292	0.363	0.341	0.312	0.366	0.231	0.339	0.222	0.15
6	10	0	5	0	20	0	0.314	0.23	0.335	0.304	0.265	0.34	0.323	0.185	0.308	0.251
6	10	0	5	0	20	0.1	0.618	0.487	0.656	0.6	0.548	0.662	0.535	0.52	0.541	0.348
6	10	0	5	0	20	0.3	0.94	0.885	0.951	0.942	0.922	0.952	0.802	0.932	0.799	0.544
6	10	0	10	0	20	0	0.516	0.374	0.531	0.502	0.437	0.529	0.533	0.239	0.506	0.501
6	10	0	10	0	20	0.1	0.951	0.904	0.94	0.944	0.924	0.941	0.921	0.783	0.926	0.809
6	10	0	10	0	20	0.3	1	1	1	1	1	1	0.996	0.998	0.997	0.977
6	10	1	0	0	20	0	0.055	0.045	0.063	0.058	0.047	0.061	0.057	0.068	0.052	0.057
6	10	1	0	0	20	0.1	0.066	0.051	0.071	0.058	0.058	0.069	0.051	0.063	0.057	0.061
6	10	1	0	0	20	0.3	0.072	0.068	0.068	0.07	0.07	0.07	0.062	0.072	0.055	0.056
6	10	2	0	0	20	0	0.075	0.057	0.079	0.075	0.066	0.076	0.061	0.067	0.064	0.067
6	10	2	0	0	20	0.1	0.088	0.085	0.085	0.094	0.085	0.08	0.063	0.082	0.072	0.064
6	10	2	0	0	20	0.3	0.13	0.105	0.123	0.135	0.12	0.131	0.091	0.127	0.089	0.074
6	10	2	2	0	20	0	0.149	0.112	0.181	0.145	0.135	0.185	0.174	0.14	0.162	0.137
6	10	2	2	0	20	0.1	0.319	0.243	0.344	0.305	0.282	0.343	0.245	0.305	0.263	0.158
6	10	2	2	0	20	0.3	0.604	0.541	0.647	0.61	0.575	0.644	0.418	0.612	0.413	0.236
6	10	5	0	0	20	0	0.112	0.087	0.118	0.114	0.099	0.118	0.101	0.098	0.097	0.087
6	10	5	0	0	20	0.1	0.246	0.194	0.237	0.231	0.202	0.247	0.155	0.237	0.157	0.109
6	10	5	0	0	20	0.3	0.5	0.451	0.508	0.495	0.473	0.512	0.278	0.507	0.263	0.158
6	10	5	5	0	20	0	0.358	0.261	0.371	0.342	0.29	0.367	0.37	0.204	0.368	0.31
6	10	5	5	0	20	0.1	0.862	0.792	0.864	0.854	0.825	0.866	0.785	0.737	0.802	0.544
6	10	5	5	0	20	0.3	0.995	0.993	0.995	0.995	0.996	0.996	0.982	0.994	0.986	0.859
6	10	10	0	0	20	0	0.18	0.128	0.188	0.167	0.153	0.188	0.168	0.128	0.172	0.133
6	10	10	0	0	20	0.1	0.62	0.527	0.608	0.605	0.565	0.609	0.415	0.568	0.44	0.259
6	10	10	0	0	20	0.3	0.953	0.929	0.952	0.951	0.937	0.952	0.793	0.953	0.78	0.454
1	50	0	0	1	20	0	0.113	0.053	0.907	0.208	0.137	0.471	0.428	0.186	0.387	NA
1	50	0	0	1	20	0.1	0.28	0.214	0.892	0.381	0.298	0.569	0.501	0.362	0.456	NA
1	50	0	0	1	20	0.3	0.724	0.682	0.883	0.766	0.72	0.805	0.675	0.732	0.735	NA
1	50	0	0	2	20	0	0.219	0.09	0.527	0.221	0.146	0.487	0.455	0.201	0.391	NA
1	50	0	0	2	20	0.1	0.549	0.375	0.758	0.581	0.432	0.735	0.616	0.537	0.588	NA
1	50	0	0	2	20	0.3	0.942	0.92	0.976	0.948	0.928	0.972	0.849	0.934	0.912	NA
1	50	0	0	5	20	0	0.38	0.196	0.5	0.306	0.212	0.507	0.512	0.207	0.401	NA
1	50	0	0	5	20	0.1	0.89	0.771	0.915	0.861	0.794	0.925	0.801	0.816	0.814	NA
1	50	0	0	5	20	0.3	1	0.999	1	1	1	1	0.988	0.999	0.998	NA
1	50	0	0	10	20	0	0.44	0.271	0.495	0.363	0.278	0.489	0.479	0.195	0.382	NA
1	50	0	0	10	20	0.1	0.978	0.95	0.984	0.962	0.933	0.986	0.928	0.941	0.946	NA
1	50	0	0	10	20	0.3	1	1	1	1	1	1	0.999	1	1	NA
1	50	0	0	25	20	0	0.492	0.343	0.507	0.445	0.347	0.523	0.505	0.219	0.399	NA
1	50	0	0	25	20	0.1	1	0.995	1	1	0.996	1	0.995	0.984	0.998	NA
1	50	0	0	25	20	0.3	1	1	1	1	1	1	1	1	1	NA
1	50	0	0	50	20	0	0.488	0.328	0.503	0.432	0.339	0.503	0.508	0.203	0.38	NA
1	50	0	0	50	20	0.1	1	1	1	1	0.999	1	1	0.986	1	NA
1	50	0	0	50	20	0.3	1	1	1	1	1	1	1	1	1	NA
1	50	0	1	0	20	0	0.118	0.057	0.664	0.164	0.095	0.388	0.357	0.174	0.324	NA
1	50	0	1	0	20	0.1	0.241	0.173	0.67	0.307	0.234	0.479	0.403	0.319	0.381	NA
1	50	0	1	0	20	0.3	0.655	0.625	0.79	0.681	0.637	0.738	0.52	0.664	0.64	NA
1	50	0	2	0	20	0	0.22	0.089	0.466	0.222	0.148	0.44	0.396	0.188	0.37	NA
1	50	0	2	0	20	0.1	0.528	0.347	0.711	0.529	0.414	0.694	0.557	0.516	0.549	NA
1	50	0	2	0	20	0.3	0.926	0.898	0.961	0.927	0.91	0.958	0.798	0.917	0.881	NA
1	50	0	5	0	20	0	0.362	0.178	0.477	0.293	0.2	0.487	0.484	0.203	0.392	NA
1	50	0	5	0	20	0.1	0.877	0.758	0.915	0.852	0.777	0.919	0.786	0.813	0.801	NA
1	50	0	5	0	20	0.3	1	0.999	1	1	1	1	0.983	0.999	0.998	NA
1	50	0	10	0	20	0	0.436	0.256	0.495	0.368	0.281	0.491	0.468	0.189	0.38	NA
1	50	0	10	0	20	0.1	0.977	0.944	0.981	0.962	0.934	0.985	0.928	0.939	0.944	NA
1	50	0	10	0	20	0.3	1	1	1	1	1	1	0.999	1	1	NA
1	50	0	25	0	20	0	0.49	0.336	0.512	0.438	0.349	0.519	0.497	0.222	0.397	NA
1	50	0	25	0	20	0.1	1	0.995	1	1	0.995	1	0.995	0.984	0.998	NA
1	50	0	25	0	20	0.3	1	1	1	1	1	1	1	1	1	NA
1	50	0	50	0	20	0	0.486	0.333	0.503	0.427	0.342	0.507	0.498	0.2	0.377	NA
1	50	0	50	0	20	0.1	1	1	1	1	0.999	1	1	0.986	1	NA
1	50	0	50	0	20	0.3	1	1	1	1	1	1	1	1	1	NA
1	50	1	0	0	20	0	0.101	0.052	0.227	0.097	0.08	0.191	0.174	0.12	0.179	NA
1	50	1	0	0	20	0.1	0.178	0.123	0.291	0.178	0.148	0.263	0.183	0.192	0.194	NA
1	50	1	0	0	20	0.3	0.449	0.413	0.493	0.451	0.42	0.482	0.226	0.445	0.324	NA
1	50	2	0	0	20	0	0.183	0.092	0.295	0.167	0.123	0.288	0.24	0.154	0.252	NA
1	50	2	0	0	20	0.1	0.404	0.269	0.535	0.397	0.317	0.531	0.331	0.422	0.379	NA
1	50	2	0	0	20	0.3	0.836	0.805	0.873	0.844	0.815	0.866	0.544	0.84	0.696	NA
1	50	2	2	0	20	0	0.319	0.13	0.498	0.278	0.189	0.486	0.43	0.206	0.387	NA
1	50	2	2	0	20	0.1	0.754	0.594	0.851	0.735	0.641	0.839	0.663	0.703	0.707	NA
1	50	2	2	0	20	0.3	0.996	0.99	0.996	0.996	0.992	0.996	0.95	0.992	0.977	NA
1	50	5	0	0	20	0	0.315	0.17	0.397	0.259	0.187	0.402	0.377	0.18	0.334	NA
1	50	5	0	0	20	0.1	0.839	0.708	0.876	0.815	0.73	0.882	0.666	0.778	0.742	NA
1	50	5	0	0	20	0.3	0.999	0.996	0.999	0.999	0.999	0.999	0.952	0.997	0.989	NA
1	50	5	5	0	20	0	0.405	0.241	0.49	0.343	0.253	0.494	0.47	0.176	0.378	NA
1	50	5	5	0	20	0.1	0.968	0.922	0.973	0.956	0.921	0.974	0.907	0.924	0.925	NA
1	50	5	5	0	20	0.3	1	1	1	1	1	1	0.999	1	1	NA
1	50	10	0	0	20	0	0.411	0.245	0.448	0.34	0.245	0.448	0.417	0.189	0.353	NA
1	50	10	0	0	20	0.1	0.971	0.931	0.977	0.955	0.923	0.976	0.897	0.934	0.925	NA
1	50	10	0	0	20	0.3	1	1	1	1	1	1	0.999	1	1	NA
1	50	10	10	0	20	0	0.447	0.283	0.494	0.393	0.287	0.502	0.511	0.209	0.389	NA
1	50	10	10	0	20	0.1	0.998	0.995	1	0.995	0.991	1	0.986	0.981	0.984	NA
1	50	10	10	0	20	0.3	1	1	1	1	1	1	1	1	1	NA
1	50	25	0	0	20	0	0.476	0.327	0.499	0.423	0.33	0.498	0.48	0.22	0.386	NA
1	50	25	0	0	20	0.1	1	0.994	1	1	0.994	1	0.995	0.983	0.995	NA
1	50	25	0	0	20	0.3	1	1	1	1	1	1	1	1	1	NA
1	50	25	25	0	20	0	0.478	0.317	0.479	0.425	0.335	0.487	0.489	0.194	0.378	NA
1	50	25	25	0	20	0.1	1	1	1	1	0.999	1	1	0.986	1	NA
1	50	25	25	0	20	0.3	1	1	1	1	1	1	1	1	1	NA
1	50	50	0	0	20	0	0.477	0.311	0.499	0.419	0.341	0.502	0.479	0.203	0.374	NA
1	50	50	0	0	20	0.1	1	1	1	1	1	1	1	0.987	1	NA
1	50	50	0	0	20	0.3	1	1	1	1	1	1	1	1	1	NA
3	50	0	0	1	20	0	0.101	0.052	0.227	0.097	0.08	0.191	0.174	0.12	0.179	NA
3	50	0	0	1	20	0.1	0.178	0.123	0.291	0.178	0.148	0.263	0.183	0.192	0.194	NA
3	50	0	0	1	20	0.3	0.449	0.413	0.493	0.451	0.42	0.482	0.226	0.445	0.324	NA
3	50	0	0	2	20	0	0.183	0.092	0.295	0.167	0.123	0.288	0.24	0.154	0.252	NA
3	50	0	0	2	20	0.1	0.404	0.269	0.535	0.397	0.317	0.531	0.331	0.422	0.379	NA
3	50	0	0	2	20	0.3	0.836	0.805	0.873	0.844	0.815	0.866	0.544	0.84	0.696	NA
3	50	0	0	5	20	0	0.315	0.17	0.397	0.259	0.187	0.402	0.377	0.18	0.334	NA
3	50	0	0	5	20	0.1	0.839	0.708	0.876	0.815	0.73	0.882	0.666	0.778	0.742	NA
3	50	0	0	5	20	0.3	0.999	0.996	0.999	0.999	0.999	0.999	0.952	0.997	0.989	NA
3	50	0	0	10	20	0	0.411	0.245	0.448	0.34	0.245	0.448	0.417	0.189	0.353	NA
3	50	0	0	10	20	0.1	0.971	0.931	0.977	0.955	0.923	0.976	0.897	0.934	0.925	NA
3	50	0	0	10	20	0.3	1	1	1	1	1	1	0.999	1	1	NA
3	50	0	0	25	20	0	0.476	0.327	0.499	0.423	0.33	0.498	0.48	0.22	0.386	NA
3	50	0	0	25	20	0.1	1	0.994	1	1	0.994	1	0.995	0.983	0.995	NA
3	50	0	0	25	20	0.3	1	1	1	1	1	1	1	1	1	NA
3	50	0	0	50	20	0	0.477	0.311	0.499	0.419	0.341	0.502	0.479	0.203	0.374	NA
3	50	0	0	50	20	0.1	1	1	1	1	1	1	1	0.987	1	NA
3	50	0	0	50	20	0.3	1	1	1	1	1	1	1	1	1	NA
3	50	0	1	0	20	0	0.094	0.055	0.135	0.081	0.072	0.128	0.1	0.087	0.116	NA
3	50	0	1	0	20	0.1	0.121	0.093	0.153	0.114	0.097	0.153	0.118	0.127	0.116	NA
3	50	0	1	0	20	0.3	0.281	0.269	0.288	0.285	0.273	0.28	0.122	0.281	0.182	NA
3	50	0	2	0	20	0	0.137	0.081	0.2	0.124	0.092	0.192	0.164	0.123	0.165	NA
3	50	0	2	0	20	0.1	0.296	0.208	0.353	0.278	0.245	0.353	0.187	0.299	0.242	NA
3	50	0	2	0	20	0.3	0.687	0.653	0.708	0.682	0.656	0.698	0.329	0.676	0.469	NA
3	50	0	5	0	20	0	0.254	0.148	0.303	0.207	0.162	0.308	0.277	0.159	0.268	NA
3	50	0	5	0	20	0.1	0.762	0.635	0.802	0.731	0.658	0.807	0.503	0.721	0.639	NA
3	50	0	5	0	20	0.3	0.997	0.994	0.998	0.997	0.995	0.998	0.875	0.994	0.962	NA
3	50	0	10	0	20	0	0.364	0.204	0.386	0.29	0.215	0.396	0.355	0.17	0.305	NA
3	50	0	10	0	20	0.1	0.958	0.907	0.966	0.939	0.909	0.964	0.834	0.923	0.892	NA
3	50	0	10	0	20	0.3	1	1	1	1	1	1	0.997	1	1	NA
3	50	0	25	0	20	0	0.438	0.323	0.458	0.404	0.313	0.464	0.441	0.215	0.377	NA
3	50	0	25	0	20	0.1	1	0.993	1	1	0.994	1	0.994	0.984	0.995	NA
3	50	0	25	0	20	0.3	1	1	1	1	1	1	1	1	1	NA
3	50	0	50	0	20	0	0.455	0.318	0.483	0.406	0.33	0.484	0.458	0.204	0.364	NA
3	50	0	50	0	20	0.1	1	1	1	1	1	1	1	0.987	1	NA
3	50	0	50	0	20	0.3	1	1	1	1	1	1	1	1	1	NA
3	50	1	0	0	20	0	0.069	0.059	0.067	0.064	0.059	0.067	0.058	0.065	0.053	NA
3	50	1	0	0	20	0.1	0.067	0.062	0.066	0.071	0.065	0.066	0.063	0.068	0.054	NA
3	50	1	0	0	20	0.3	0.118	0.109	0.123	0.123	0.115	0.117	0.054	0.122	0.078	NA
3	50	2	0	0	20	0	0.069	0.072	0.084	0.079	0.081	0.078	0.064	0.079	0.073	NA
3	50	2	0	0	20	0.1	0.133	0.12	0.141	0.135	0.131	0.139	0.092	0.135	0.1	NA
3	50	2	0	0	20	0.3	0.311	0.306	0.316	0.3	0.292	0.313	0.109	0.312	0.165	NA
3	50	2	2	0	20	0	0.176	0.105	0.222	0.145	0.115	0.23	0.178	0.135	0.205	NA
3	50	2	2	0	20	0.1	0.489	0.38	0.566	0.466	0.394	0.571	0.284	0.507	0.382	NA
3	50	2	2	0	20	0.3	0.924	0.896	0.934	0.923	0.911	0.931	0.573	0.914	0.763	NA
3	50	5	0	0	20	0	0.136	0.106	0.145	0.126	0.107	0.143	0.124	0.105	0.152	NA
3	50	5	0	0	20	0.1	0.451	0.363	0.485	0.432	0.374	0.487	0.198	0.467	0.302	NA
3	50	5	0	0	20	0.3	0.887	0.871	0.89	0.889	0.877	0.889	0.459	0.877	0.676	NA
3	50	5	5	0	20	0	0.297	0.164	0.335	0.247	0.18	0.334	0.286	0.164	0.272	NA
3	50	5	5	0	20	0.1	0.924	0.851	0.942	0.908	0.859	0.947	0.733	0.883	0.838	NA
3	50	5	5	0	20	0.3	0.999	0.999	0.999	0.999	0.999	0.999	0.982	0.999	0.998	NA
3	50	10	0	0	20	0	0.202	0.147	0.218	0.176	0.141	0.224	0.173	0.126	0.191	NA
3	50	10	0	0	20	0.1	0.871	0.795	0.879	0.845	0.8	0.883	0.511	0.849	0.731	NA
3	50	10	0	0	20	0.3	0.999	0.999	0.999	0.999	0.999	0.999	0.923	0.998	0.989	NA
3	50	10	10	0	20	0	0.363	0.235	0.391	0.312	0.248	0.399	0.397	0.19	0.334	NA
3	50	10	10	0	20	0.1	0.995	0.989	0.997	0.993	0.986	0.997	0.946	0.978	0.978	NA
3	50	10	10	0	20	0.3	1	1	1	1	1	1	1	1	1	NA
3	50	25	0	0	20	0	0.335	0.23	0.346	0.313	0.258	0.345	0.299	0.189	0.286	NA
3	50	25	0	0	20	0.1	0.998	0.987	0.998	0.996	0.987	0.998	0.963	0.978	0.981	NA
3	50	25	0	0	20	0.3	1	1	1	1	1	1	1	1	1	NA
3	50	25	25	0	20	0	0.426	0.291	0.449	0.38	0.306	0.456	0.428	0.193	0.351	NA
3	50	25	25	0	20	0.1	1	1	1	1	0.999	1	0.999	0.986	1	NA
3	50	25	25	0	20	0.3	1	1	1	1	1	1	1	1	1	NA
3	50	50	0	0	20	0	0.404	0.274	0.427	0.354	0.27	0.417	0.368	0.191	0.321	NA
3	50	50	0	0	20	0.1	1	0.999	1	1	1	1	0.998	0.986	1	NA
3	50	50	0	0	20	0.3	1	1	1	1	1	1	1	1	1	NA
6	50	0	0	1	20	0	0.083	0.061	0.097	0.075	0.065	0.093	0.08	0.072	0.084	NA
6	50	0	0	1	20	0.1	0.092	0.076	0.108	0.095	0.087	0.112	0.094	0.092	0.072	NA
6	50	0	0	1	20	0.3	0.182	0.177	0.193	0.187	0.181	0.193	0.078	0.188	0.111	NA
6	50	0	0	2	20	0	0.116	0.086	0.139	0.1	0.098	0.141	0.104	0.095	0.118	NA
6	50	0	0	2	20	0.1	0.218	0.163	0.239	0.206	0.188	0.235	0.133	0.221	0.159	NA
6	50	0	0	2	20	0.3	0.529	0.494	0.544	0.524	0.504	0.543	0.182	0.515	0.312	NA
6	50	0	0	5	20	0	0.203	0.126	0.234	0.179	0.133	0.23	0.197	0.132	0.209	NA
6	50	0	0	5	20	0.1	0.664	0.542	0.699	0.629	0.564	0.705	0.348	0.639	0.517	NA
6	50	0	0	5	20	0.3	0.989	0.979	0.991	0.986	0.979	0.99	0.72	0.987	0.874	NA
6	50	0	0	10	20	0	0.304	0.181	0.327	0.25	0.193	0.332	0.278	0.158	0.266	NA
6	50	0	0	10	20	0.1	0.938	0.88	0.946	0.921	0.886	0.949	0.737	0.902	0.85	NA
6	50	0	0	10	20	0.3	0.999	0.999	1	0.999	0.999	1	0.984	1	0.999	NA
6	50	0	0	25	20	0	0.403	0.282	0.419	0.375	0.306	0.432	0.401	0.206	0.36	NA
6	50	0	0	25	20	0.1	1	0.994	0.999	0.998	0.992	1	0.991	0.981	0.993	NA
6	50	0	0	25	20	0.3	1	1	1	1	1	1	1	1	1	NA
6	50	0	0	50	20	0	0.442	0.309	0.466	0.398	0.313	0.464	0.432	0.204	0.352	NA
6	50	0	0	50	20	0.1	1	1	1	1	1	1	1	0.987	1	NA
6	50	0	0	50	20	0.3	1	1	1	1	1	1	1	1	1	NA
6	50	0	1	0	20	0	0.069	0.059	0.067	0.064	0.059	0.067	0.058	0.065	0.053	NA
6	50	0	1	0	20	0.1	0.067	0.062	0.066	0.071	0.065	0.066	0.063	0.068	0.054	NA
6	50	0	1	0	20	0.3	0.118	0.109	0.123	0.123	0.115	0.117	0.054	0.122	0.078	NA
6	50	0	2	0	20	0	0.069	0.072	0.084	0.079	0.081	0.078	0.064	0.079	0.073	NA
6	50	0	2	0	20	0.1	0.133	0.12	0.141	0.135	0.131	0.139	0.092	0.135	0.1	NA
6	50	0	2	0	20	0.3	0.311	0.306	0.316	0.3	0.292	0.313	0.109	0.312	0.165	NA
6	50	0	5	0	20	0	0.136	0.106	0.145	0.126	0.107	0.143	0.124	0.105	0.152	NA
6	50	0	5	0	20	0.1	0.451	0.363	0.485	0.432	0.374	0.487	0.198	0.467	0.302	NA
6	50	0	5	0	20	0.3	0.887	0.871	0.89	0.889	0.877	0.889	0.459	0.877	0.676	NA
6	50	0	10	0	20	0	0.202	0.147	0.218	0.176	0.141	0.224	0.173	0.126	0.191	NA
6	50	0	10	0	20	0.1	0.871	0.795	0.879	0.845	0.8	0.883	0.511	0.849	0.731	NA
6	50	0	10	0	20	0.3	0.999	0.999	0.999	0.999	0.999	0.999	0.923	0.998	0.989	NA
6	50	0	25	0	20	0	0.335	0.23	0.346	0.313	0.258	0.345	0.299	0.189	0.286	NA
6	50	0	25	0	20	0.1	0.998	0.987	0.998	0.996	0.987	0.998	0.963	0.978	0.981	NA
6	50	0	25	0	20	0.3	1	1	1	1	1	1	1	1	1	NA
6	50	0	50	0	20	0	0.404	0.274	0.427	0.354	0.27	0.417	0.368	0.191	0.321	NA
6	50	0	50	0	20	0.1	1	0.999	1	1	1	1	0.998	0.986	1	NA
6	50	0	50	0	20	0.3	1	1	1	1	1	1	1	1	1	NA
6	50	1	0	0	20	0	0.045	0.049	0.04	0.044	0.047	0.041	0.04	0.051	0.038	NA
6	50	1	0	0	20	0.1	0.049	0.051	0.05	0.054	0.051	0.049	0.049	0.054	0.048	NA
6	50	1	0	0	20	0.3	0.071	0.063	0.067	0.071	0.066	0.068	0.044	0.064	0.053	NA
6	50	2	0	0	20	0	0.053	0.039	0.053	0.052	0.056	0.05	0.039	0.057	0.047	NA
6	50	2	0	0	20	0.1	0.063	0.063	0.062	0.068	0.073	0.065	0.059	0.066	0.057	NA
6	50	2	0	0	20	0.3	0.123	0.115	0.121	0.118	0.111	0.124	0.057	0.124	0.068	NA
6	50	2	2	0	20	0	0.085	0.067	0.099	0.08	0.07	0.102	0.074	0.081	0.092	NA
6	50	2	2	0	20	0.1	0.23	0.186	0.243	0.217	0.182	0.242	0.108	0.24	0.151	NA
6	50	2	2	0	20	0.3	0.581	0.554	0.59	0.58	0.571	0.591	0.171	0.575	0.315	NA
6	50	5	0	0	20	0	0.061	0.066	0.074	0.068	0.065	0.075	0.054	0.072	0.072	NA
6	50	5	0	0	20	0.1	0.191	0.151	0.192	0.169	0.151	0.18	0.084	0.19	0.115	NA
6	50	5	0	0	20	0.3	0.468	0.464	0.466	0.456	0.452	0.467	0.124	0.473	0.216	NA
6	50	5	5	0	20	0	0.158	0.108	0.176	0.144	0.108	0.188	0.123	0.118	0.166	NA
6	50	5	5	0	20	0.1	0.735	0.647	0.742	0.696	0.646	0.74	0.356	0.721	0.53	NA
6	50	5	5	0	20	0.3	0.989	0.984	0.991	0.989	0.988	0.991	0.776	0.99	0.93	NA
6	50	10	0	0	20	0	0.104	0.078	0.108	0.093	0.08	0.106	0.077	0.085	0.103	NA
6	50	10	0	0	20	0.1	0.49	0.422	0.5	0.48	0.434	0.498	0.174	0.521	0.293	NA
6	50	10	0	0	20	0.3	0.923	0.916	0.926	0.923	0.923	0.927	0.434	0.923	0.709	NA
6	50	10	10	0	20	0	0.236	0.166	0.24	0.218	0.178	0.247	0.209	0.148	0.209	NA
6	50	10	10	0	20	0.1	0.972	0.943	0.974	0.96	0.936	0.975	0.771	0.961	0.919	NA
6	50	10	10	0	20	0.3	1	1	1	1	1	1	0.99	1	1	NA
6	50	25	0	0	20	0	0.164	0.126	0.175	0.162	0.137	0.181	0.127	0.119	0.166	NA
6	50	25	0	0	20	0.1	0.964	0.93	0.966	0.95	0.928	0.964	0.667	0.957	0.901	NA
6	50	25	0	0	20	0.3	1	1	1	1	1	1	0.987	1	1	NA
6	50	25	25	0	20	0	0.337	0.229	0.342	0.293	0.236	0.351	0.31	0.177	0.276	NA
6	50	25	25	0	20	0.1	1	0.999	1	0.999	0.998	1	0.998	0.986	1	NA
6	50	25	25	0	20	0.3	1	1	1	1	1	1	1	1	1	NA
6	50	50	0	0	20	0	0.237	0.178	0.242	0.218	0.169	0.253	0.199	0.157	0.201	NA
6	50	50	0	0	20	0.1	1	0.997	1	0.999	0.997	1	0.99	0.985	0.998	NA
6	50	50	0	0	20	0.3	1	1	1	1	1	1	1	1	1	NA
1	100	0	0	1	20	0	0.108	0.076	0.703	0.152	0.113	0.298	0.251	0.149	0.24	NA
1	100	0	0	1	20	0.1	0.266	0.202	0.635	0.302	0.256	0.405	0.288	0.292	0.321	NA
1	100	0	0	1	20	0.3	0.697	0.671	0.779	0.707	0.691	0.733	0.447	0.697	0.567	NA
1	100	0	0	2	20	0	0.175	0.086	0.317	0.154	0.115	0.3	0.239	0.145	0.252	NA
1	100	0	0	2	20	0.1	0.496	0.419	0.619	0.486	0.43	0.605	0.343	0.495	0.44	NA
1	100	0	0	2	20	0.3	0.936	0.911	0.954	0.937	0.929	0.952	0.672	0.928	0.838	NA
1	100	0	0	5	20	0	0.23	0.105	0.302	0.188	0.133	0.306	0.24	0.145	0.24	NA
1	100	0	0	5	20	0.1	0.833	0.733	0.863	0.808	0.746	0.862	0.525	0.804	0.685	NA
1	100	0	0	5	20	0.3	0.997	0.995	0.997	0.995	0.994	0.997	0.931	0.997	0.996	NA
1	100	0	0	10	20	0	0.263	0.175	0.292	0.229	0.166	0.3	0.246	0.157	0.236	NA
1	100	0	0	10	20	0.1	0.966	0.935	0.97	0.951	0.922	0.972	0.739	0.95	0.892	NA
1	100	0	0	10	20	0.3	1	1	1	1	1	1	0.995	1	1	NA
1	100	0	0	25	20	0	0.295	0.183	0.308	0.252	0.186	0.306	0.241	0.137	0.243	NA
1	100	0	0	25	20	0.1	0.999	0.993	0.998	0.997	0.993	0.998	0.96	0.992	0.994	NA
1	100	0	0	25	20	0.3	1	1	1	1	1	1	1	1	1	NA
1	100	0	0	50	20	0	0.281	0.192	0.297	0.245	0.199	0.297	0.217	0.127	0.234	NA
1	100	0	0	50	20	0.1	1	1	1	1	1	1	0.997	0.996	1	NA
1	100	0	0	50	20	0.3	1	1	1	1	1	1	1	1	1	NA
1	100	0	1	0	20	0	0.103	0.083	0.463	0.129	0.087	0.255	0.207	0.134	0.217	NA
1	100	0	1	0	20	0.1	0.241	0.193	0.462	0.259	0.21	0.351	0.235	0.26	0.276	NA
1	100	0	1	0	20	0.3	0.642	0.616	0.702	0.651	0.632	0.679	0.349	0.645	0.47	NA
1	100	0	2	0	20	0	0.168	0.09	0.297	0.14	0.112	0.286	0.217	0.144	0.239	NA
1	100	0	2	0	20	0.1	0.477	0.394	0.575	0.465	0.4	0.566	0.321	0.478	0.415	NA
1	100	0	2	0	20	0.3	0.916	0.892	0.936	0.918	0.911	0.937	0.621	0.911	0.805	NA
1	100	0	5	0	20	0	0.225	0.111	0.285	0.177	0.128	0.288	0.225	0.136	0.239	NA
1	100	0	5	0	20	0.1	0.823	0.729	0.854	0.797	0.743	0.856	0.501	0.79	0.673	NA
1	100	0	5	0	20	0.3	0.997	0.995	0.997	0.997	0.994	0.997	0.916	0.997	0.995	NA
1	100	0	10	0	20	0	0.258	0.159	0.288	0.213	0.163	0.304	0.239	0.15	0.236	NA
1	100	0	10	0	20	0.1	0.963	0.933	0.966	0.948	0.92	0.967	0.729	0.946	0.889	NA
1	100	0	10	0	20	0.3	1	1	1	1	1	1	0.995	1	1	NA
1	100	0	25	0	20	0	0.294	0.186	0.305	0.242	0.178	0.313	0.24	0.136	0.247	NA
1	100	0	25	0	20	0.1	0.998	0.993	0.998	0.997	0.992	0.998	0.959	0.992	0.994	NA
1	100	0	25	0	20	0.3	1	1	1	1	1	1	1	1	1	NA
1	100	0	50	0	20	0	0.277	0.194	0.295	0.244	0.192	0.297	0.218	0.126	0.235	NA
1	100	0	50	0	20	0.1	1	0.999	1	1	1	1	0.997	0.996	1	NA
1	100	0	50	0	20	0.3	1	1	1	1	1	1	1	1	1	NA
1	100	1	0	0	20	0	0.1	0.081	0.177	0.108	0.095	0.161	0.125	0.099	0.133	NA
1	100	1	0	0	20	0.1	0.175	0.145	0.22	0.162	0.147	0.209	0.122	0.172	0.164	NA
1	100	1	0	0	20	0.3	0.424	0.399	0.442	0.423	0.403	0.436	0.167	0.416	0.252	NA
1	100	2	0	0	20	0	0.151	0.069	0.224	0.119	0.094	0.212	0.144	0.119	0.174	NA
1	100	2	0	0	20	0.1	0.38	0.309	0.442	0.359	0.32	0.436	0.202	0.374	0.297	NA
1	100	2	0	0	20	0.3	0.812	0.795	0.836	0.816	0.805	0.844	0.389	0.809	0.62	NA
1	100	2	2	0	20	0	0.208	0.108	0.302	0.157	0.108	0.295	0.26	0.163	0.237	NA
1	100	2	2	0	20	0.1	0.696	0.587	0.748	0.672	0.619	0.745	0.399	0.675	0.564	NA
1	100	2	2	0	20	0.3	0.99	0.986	0.993	0.992	0.987	0.994	0.831	0.99	0.952	NA
1	100	5	0	0	20	0	0.204	0.103	0.25	0.169	0.124	0.257	0.201	0.126	0.21	NA
1	100	5	0	0	20	0.1	0.772	0.679	0.805	0.751	0.694	0.808	0.419	0.751	0.593	NA
1	100	5	0	0	20	0.3	0.994	0.99	0.997	0.994	0.993	0.996	0.851	0.995	0.981	NA
1	100	5	5	0	20	0	0.251	0.155	0.301	0.209	0.164	0.296	0.231	0.149	0.247	NA
1	100	5	5	0	20	0.1	0.953	0.902	0.961	0.94	0.911	0.964	0.704	0.927	0.87	NA
1	100	5	5	0	20	0.3	1	1	1	1	1	1	0.993	0.999	1	NA
1	100	10	0	0	20	0	0.239	0.142	0.263	0.207	0.148	0.274	0.222	0.139	0.223	NA
1	100	10	0	0	20	0.1	0.952	0.916	0.954	0.935	0.913	0.957	0.685	0.934	0.874	NA
1	100	10	0	0	20	0.3	1	1	1	1	1	1	0.992	0.999	1	NA
1	100	10	10	0	20	0	0.283	0.176	0.3	0.227	0.176	0.293	0.24	0.142	0.23	NA
1	100	10	10	0	20	0.1	0.998	0.986	0.998	0.994	0.989	0.998	0.897	0.989	0.986	NA
1	100	10	10	0	20	0.3	1	1	1	1	1	1	1	1	1	NA
1	100	25	0	0	20	0	0.288	0.19	0.297	0.251	0.194	0.309	0.23	0.135	0.241	NA
1	100	25	0	0	20	0.1	0.998	0.992	0.998	0.995	0.989	0.998	0.942	0.992	0.994	NA
1	100	25	0	0	20	0.3	1	1	1	1	1	1	1	1	1	NA
1	100	25	25	0	20	0	0.281	0.188	0.289	0.243	0.195	0.293	0.214	0.126	0.236	NA
1	100	25	25	0	20	0.1	1	1	1	1	0.999	1	0.995	0.996	1	NA
1	100	25	25	0	20	0.3	1	1	1	1	1	1	1	1	1	NA
1	100	50	0	0	20	0	0.284	0.207	0.288	0.244	0.196	0.29	0.215	0.125	0.231	NA
1	100	50	0	0	20	0.1	1	0.999	1	1	1	1	0.996	0.996	1	NA
1	100	50	0	0	20	0.3	1	1	1	1	1	1	1	1	1	NA
3	100	0	0	1	20	0	0.1	0.081	0.177	0.108	0.095	0.161	0.125	0.099	0.133	NA
3	100	0	0	1	20	0.1	0.175	0.145	0.22	0.162	0.147	0.209	0.122	0.172	0.164	NA
3	100	0	0	1	20	0.3	0.424	0.399	0.442	0.423	0.403	0.436	0.167	0.416	0.252	NA
3	100	0	0	2	20	0	0.151	0.069	0.224	0.119	0.094	0.212	0.144	0.119	0.174	NA
3	100	0	0	2	20	0.1	0.38	0.309	0.442	0.359	0.32	0.436	0.202	0.374	0.297	NA
3	100	0	0	2	20	0.3	0.812	0.795	0.836	0.816	0.805	0.844	0.389	0.809	0.62	NA
3	100	0	0	5	20	0	0.204	0.103	0.25	0.169	0.124	0.257	0.201	0.126	0.21	NA
3	100	0	0	5	20	0.1	0.772	0.679	0.805	0.751	0.694	0.808	0.419	0.751	0.593	NA
3	100	0	0	5	20	0.3	0.994	0.99	0.997	0.994	0.993	0.996	0.851	0.995	0.981	NA
3	100	0	0	10	20	0	0.239	0.142	0.263	0.207	0.148	0.274	0.222	0.139	0.223	NA
3	100	0	0	10	20	0.1	0.952	0.916	0.954	0.935	0.913	0.957	0.685	0.934	0.874	NA
3	100	0	0	10	20	0.3	1	1	1	1	1	1	0.992	0.999	1	NA
3	100	0	0	25	20	0	0.288	0.19	0.297	0.251	0.194	0.309	0.23	0.135	0.241	NA
3	100	0	0	25	20	0.1	0.998	0.992	0.998	0.995	0.989	0.998	0.942	0.992	0.994	NA
3	100	0	0	25	20	0.3	1	1	1	1	1	1	1	1	1	NA
3	100	0	0	50	20	0	0.284	0.207	0.288	0.244	0.196	0.29	0.215	0.125	0.231	NA
3	100	0	0	50	20	0.1	1	0.999	1	1	1	1	0.996	0.996	1	NA
3	100	0	0	50	20	0.3	1	1	1	1	1	1	1	1	1	NA
3	100	0	1	0	20	0	0.086	0.063	0.111	0.085	0.076	0.104	0.091	0.079	0.087	NA
3	100	0	1	0	20	0.1	0.128	0.114	0.135	0.117	0.113	0.138	0.081	0.129	0.099	NA
3	100	0	1	0	20	0.3	0.277	0.267	0.283	0.27	0.268	0.287	0.099	0.27	0.147	NA
3	100	0	2	0	20	0	0.123	0.07	0.149	0.098	0.072	0.148	0.109	0.095	0.127	NA
3	100	0	2	0	20	0.1	0.278	0.234	0.307	0.26	0.242	0.304	0.136	0.273	0.2	NA
3	100	0	2	0	20	0.3	0.666	0.636	0.679	0.661	0.647	0.675	0.229	0.659	0.391	NA
3	100	0	5	0	20	0	0.197	0.099	0.216	0.162	0.119	0.211	0.151	0.118	0.18	NA
3	100	0	5	0	20	0.1	0.707	0.621	0.733	0.669	0.624	0.736	0.295	0.693	0.498	NA
3	100	0	5	0	20	0.3	0.988	0.985	0.988	0.987	0.986	0.989	0.737	0.984	0.941	NA
3	100	0	10	0	20	0	0.231	0.144	0.246	0.194	0.141	0.256	0.182	0.131	0.202	NA
3	100	0	10	0	20	0.1	0.939	0.897	0.947	0.923	0.886	0.944	0.61	0.92	0.83	NA
3	100	0	10	0	20	0.3	1	1	1	1	1	1	0.973	0.999	1	NA
3	100	0	25	0	20	0	0.278	0.19	0.283	0.243	0.193	0.295	0.214	0.135	0.241	NA
3	100	0	25	0	20	0.1	0.997	0.99	0.997	0.995	0.989	0.998	0.928	0.993	0.991	NA
3	100	0	25	0	20	0.3	1	1	1	1	1	1	1	1	1	NA
3	100	0	50	0	20	0	0.281	0.205	0.283	0.249	0.196	0.289	0.199	0.126	0.224	NA
3	100	0	50	0	20	0.1	1	0.999	1	1	0.999	1	0.996	0.996	1	NA
3	100	0	50	0	20	0.3	1	1	1	1	1	1	1	1	1	NA
3	100	1	0	0	20	0	0.056	0.06	0.063	0.064	0.061	0.054	0.064	0.063	0.057	NA
3	100	1	0	0	20	0.1	0.076	0.077	0.08	0.082	0.082	0.077	0.06	0.069	0.056	NA
3	100	1	0	0	20	0.3	0.117	0.111	0.117	0.115	0.108	0.111	0.076	0.113	0.058	NA
3	100	2	0	0	20	0	0.075	0.067	0.076	0.073	0.063	0.077	0.068	0.068	0.068	NA
3	100	2	0	0	20	0.1	0.133	0.131	0.14	0.13	0.124	0.144	0.075	0.14	0.088	NA
3	100	2	0	0	20	0.3	0.294	0.296	0.298	0.298	0.297	0.302	0.094	0.297	0.15	NA
3	100	2	2	0	20	0	0.154	0.09	0.169	0.124	0.087	0.173	0.125	0.108	0.133	NA
3	100	2	2	0	20	0.1	0.488	0.405	0.509	0.463	0.411	0.512	0.191	0.473	0.316	NA
3	100	2	2	0	20	0.3	0.921	0.899	0.923	0.918	0.908	0.924	0.431	0.907	0.715	NA
3	100	5	0	0	20	0	0.104	0.08	0.106	0.093	0.075	0.108	0.091	0.092	0.092	NA
3	100	5	0	0	20	0.1	0.429	0.386	0.43	0.408	0.378	0.426	0.146	0.425	0.241	NA
3	100	5	0	0	20	0.3	0.876	0.857	0.874	0.874	0.869	0.878	0.327	0.866	0.623	NA
3	100	5	5	0	20	0	0.189	0.117	0.214	0.161	0.129	0.218	0.172	0.122	0.188	NA
3	100	5	5	0	20	0.1	0.904	0.846	0.914	0.878	0.83	0.916	0.521	0.879	0.757	NA
3	100	5	5	0	20	0.3	1	1	1	1	1	1	0.937	0.999	0.993	NA
3	100	10	0	0	20	0	0.142	0.093	0.152	0.13	0.112	0.163	0.113	0.099	0.143	NA
3	100	10	0	0	20	0.1	0.835	0.771	0.844	0.804	0.769	0.842	0.354	0.831	0.634	NA
3	100	10	0	0	20	0.3	0.999	0.999	0.999	0.998	0.998	0.999	0.81	0.998	0.982	NA
3	100	10	10	0	20	0	0.239	0.165	0.26	0.207	0.176	0.265	0.202	0.128	0.203	NA
3	100	10	10	0	20	0.1	0.992	0.982	0.995	0.987	0.972	0.994	0.812	0.986	0.974	NA
3	100	10	10	0	20	0.3	1	1	1	1	1	1	0.998	1	1	NA
3	100	25	0	0	20	0	0.234	0.157	0.228	0.189	0.153	0.228	0.164	0.116	0.193	NA
3	100	25	0	0	20	0.1	0.993	0.983	0.994	0.99	0.981	0.994	0.843	0.99	0.979	NA
3	100	25	0	0	20	0.3	1	1	1	1	1	1	0.998	1	1	NA
3	100	25	25	0	20	0	0.265	0.192	0.272	0.228	0.192	0.283	0.223	0.123	0.219	NA
3	100	25	25	0	20	0.1	1	0.999	1	1	0.998	1	0.993	0.996	0.999	NA
3	100	25	25	0	20	0.3	1	1	1	1	1	1	1	1	1	NA
3	100	50	0	0	20	0	0.247	0.176	0.247	0.208	0.175	0.256	0.187	0.122	0.216	NA
3	100	50	0	0	20	0.1	1	0.999	1	1	0.998	1	0.99	0.995	0.999	NA
3	100	50	0	0	20	0.3	1	1	1	1	1	1	1	1	1	NA
6	100	0	0	1	20	0	0.074	0.06	0.083	0.067	0.061	0.074	0.076	0.066	0.074	NA
6	100	0	0	1	20	0.1	0.098	0.09	0.104	0.1	0.096	0.106	0.07	0.095	0.074	NA
6	100	0	0	1	20	0.3	0.184	0.18	0.19	0.179	0.177	0.195	0.087	0.187	0.099	NA
6	100	0	0	2	20	0	0.094	0.072	0.108	0.074	0.057	0.108	0.091	0.084	0.097	NA
6	100	0	0	2	20	0.1	0.219	0.186	0.234	0.206	0.186	0.236	0.104	0.219	0.138	NA
6	100	0	0	2	20	0.3	0.501	0.492	0.508	0.501	0.489	0.514	0.151	0.488	0.27	NA
6	100	0	0	5	20	0	0.153	0.103	0.164	0.13	0.104	0.172	0.123	0.11	0.148	NA
6	100	0	0	5	20	0.1	0.617	0.536	0.635	0.592	0.549	0.638	0.222	0.607	0.398	NA
6	100	0	0	5	20	0.3	0.974	0.97	0.977	0.974	0.967	0.977	0.581	0.974	0.855	NA
6	100	0	0	10	20	0	0.198	0.145	0.207	0.178	0.134	0.219	0.157	0.111	0.183	NA
6	100	0	0	10	20	0.1	0.913	0.865	0.926	0.896	0.857	0.928	0.514	0.902	0.773	NA
6	100	0	0	10	20	0.3	1	1	1	1	1	1	0.941	0.999	0.997	NA
6	100	0	0	25	20	0	0.265	0.183	0.264	0.229	0.182	0.274	0.2	0.127	0.224	NA
6	100	0	0	25	20	0.1	0.995	0.989	0.996	0.996	0.989	0.996	0.91	0.991	0.99	NA
6	100	0	0	25	20	0.3	1	1	1	1	1	1	0.999	1	1	NA
6	100	0	0	50	20	0	0.27	0.203	0.268	0.242	0.189	0.277	0.198	0.129	0.222	NA
6	100	0	0	50	20	0.1	1	0.999	1	1	0.999	1	0.994	0.996	1	NA
6	100	0	0	50	20	0.3	1	1	1	1	1	1	1	1	1	NA
6	100	0	1	0	20	0	0.056	0.06	0.063	0.064	0.061	0.054	0.064	0.063	0.057	NA
6	100	0	1	0	20	0.1	0.076	0.077	0.08	0.082	0.082	0.077	0.06	0.069	0.056	NA
6	100	0	1	0	20	0.3	0.117	0.111	0.117	0.115	0.108	0.111	0.076	0.113	0.058	NA
6	100	0	2	0	20	0	0.075	0.067	0.076	0.073	0.063	0.077	0.068	0.068	0.068	NA
6	100	0	2	0	20	0.1	0.133	0.131	0.14	0.13	0.124	0.144	0.075	0.14	0.088	NA
6	100	0	2	0	20	0.3	0.294	0.296	0.298	0.298	0.297	0.302	0.094	0.297	0.15	NA
6	100	0	5	0	20	0	0.104	0.08	0.106	0.093	0.075	0.108	0.091	0.092	0.092	NA
6	100	0	5	0	20	0.1	0.429	0.386	0.43	0.408	0.378	0.426	0.146	0.425	0.241	NA
6	100	0	5	0	20	0.3	0.876	0.857	0.874	0.874	0.869	0.878	0.327	0.866	0.623	NA
6	100	0	10	0	20	0	0.142	0.093	0.152	0.13	0.112	0.163	0.113	0.099	0.143	NA
6	100	0	10	0	20	0.1	0.835	0.771	0.844	0.804	0.769	0.842	0.354	0.831	0.634	NA
6	100	0	10	0	20	0.3	0.999	0.999	0.999	0.998	0.998	0.999	0.81	0.998	0.982	NA
6	100	0	25	0	20	0	0.234	0.157	0.228	0.189	0.153	0.228	0.164	0.116	0.193	NA
6	100	0	25	0	20	0.1	0.993	0.983	0.994	0.99	0.981	0.994	0.843	0.99	0.979	NA
6	100	0	25	0	20	0.3	1	1	1	1	1	1	0.998	1	1	NA
6	100	0	50	0	20	0	0.247	0.176	0.247	0.208	0.175	0.256	0.187	0.122	0.216	NA
6	100	0	50	0	20	0.1	1	0.999	1	1	0.998	1	0.99	0.995	0.999	NA
6	100	0	50	0	20	0.3	1	1	1	1	1	1	1	1	1	NA
6	100	1	0	0	20	0	0.042	0.04	0.045	0.05	0.051	0.047	0.049	0.046	0.05	NA
6	100	1	0	0	20	0.1	0.051	0.06	0.051	0.061	0.063	0.058	0.05	0.05	0.043	NA
6	100	1	0	0	20	0.3	0.067	0.065	0.067	0.067	0.065	0.07	0.057	0.066	0.047	NA
6	100	2	0	0	20	0	0.046	0.066	0.045	0.052	0.058	0.048	0.053	0.051	0.054	NA
6	100	2	0	0	20	0.1	0.071	0.073	0.07	0.079	0.083	0.075	0.06	0.074	0.051	NA
6	100	2	0	0	20	0.3	0.12	0.118	0.12	0.115	0.114	0.122	0.07	0.119	0.068	NA
6	100	2	2	0	20	0	0.077	0.078	0.079	0.077	0.074	0.079	0.077	0.08	0.076	NA
6	100	2	2	0	20	0.1	0.233	0.202	0.229	0.209	0.198	0.228	0.087	0.232	0.123	NA
6	100	2	2	0	20	0.3	0.542	0.523	0.546	0.54	0.529	0.55	0.159	0.538	0.297	NA
6	100	5	0	0	20	0	0.067	0.066	0.065	0.074	0.065	0.066	0.06	0.06	0.06	NA
6	100	5	0	0	20	0.1	0.188	0.167	0.181	0.18	0.166	0.184	0.069	0.195	0.086	NA
6	100	5	0	0	20	0.3	0.452	0.428	0.446	0.446	0.437	0.447	0.122	0.439	0.206	NA
6	100	5	5	0	20	0	0.12	0.095	0.127	0.116	0.105	0.123	0.092	0.086	0.116	NA
6	100	5	5	0	20	0.1	0.715	0.642	0.721	0.689	0.644	0.724	0.244	0.705	0.471	NA
6	100	5	5	0	20	0.3	0.993	0.988	0.995	0.991	0.989	0.996	0.62	0.993	0.916	NA
6	100	10	0	0	20	0	0.082	0.08	0.081	0.08	0.074	0.081	0.07	0.067	0.078	NA
6	100	10	0	0	20	0.1	0.479	0.439	0.484	0.464	0.436	0.482	0.135	0.504	0.265	NA
6	100	10	0	0	20	0.3	0.92	0.912	0.922	0.918	0.912	0.927	0.35	0.923	0.654	NA
6	100	10	10	0	20	0	0.164	0.132	0.169	0.155	0.131	0.166	0.131	0.105	0.154	NA
6	100	10	10	0	20	0.1	0.972	0.948	0.971	0.965	0.944	0.97	0.581	0.967	0.904	NA
6	100	10	10	0	20	0.3	1	1	1	1	1	1	0.968	1	0.999	NA
6	100	25	0	0	20	0	0.131	0.11	0.133	0.11	0.106	0.132	0.101	0.096	0.122	NA
6	100	25	0	0	20	0.1	0.962	0.947	0.961	0.95	0.925	0.958	0.515	0.96	0.853	NA
6	100	25	0	0	20	0.3	1	1	1	1	1	1	0.951	1	0.998	NA
6	100	25	25	0	20	0	0.223	0.152	0.222	0.187	0.154	0.24	0.166	0.117	0.184	NA
6	100	25	25	0	20	0.1	0.999	0.996	0.999	0.999	0.996	0.999	0.976	0.994	0.998	NA
6	100	25	25	0	20	0.3	1	1	1	1	1	1	1	1	1	NA
6	100	50	0	0	20	0	0.163	0.117	0.169	0.151	0.119	0.178	0.124	0.099	0.142	NA
6	100	50	0	0	20	0.1	0.997	0.995	0.996	0.995	0.995	0.996	0.927	0.994	0.996	NA
6	100	50	0	0	20	0.3	1	1	1	1	1	1	1	1	1	NA
1	500	0	0	1	20	0	0.099	0.058	0.286	0.104	0.086	0.148	0.087	0.087	0.129	NA
1	500	0	0	1	20	0.1	0.27	0.257	0.326	0.274	0.261	0.289	0.093	0.271	0.197	NA
1	500	0	0	1	20	0.3	0.676	0.664	0.69	0.674	0.674	0.676	0.211	0.669	0.408	NA
1	500	0	0	2	20	0	0.104	0.063	0.142	0.076	0.065	0.133	0.108	0.084	0.11	NA
1	500	0	0	2	20	0.1	0.493	0.466	0.509	0.485	0.463	0.512	0.143	0.472	0.33	NA
1	500	0	0	2	20	0.3	0.919	0.916	0.926	0.921	0.92	0.923	0.371	0.919	0.734	NA
1	500	0	0	5	20	0	0.109	0.058	0.123	0.088	0.079	0.127	0.091	0.071	0.116	NA
1	500	0	0	5	20	0.1	0.825	0.8	0.839	0.806	0.794	0.832	0.22	0.819	0.575	NA
1	500	0	0	5	20	0.3	0.998	0.998	0.998	0.998	0.997	0.997	0.674	0.997	0.965	NA
1	500	0	0	10	20	0	0.128	0.088	0.132	0.103	0.077	0.136	0.101	0.097	0.12	NA
1	500	0	0	10	20	0.1	0.965	0.956	0.963	0.965	0.957	0.964	0.361	0.958	0.845	NA
1	500	0	0	10	20	0.3	1	1	1	1	1	1	0.911	1	1	NA
1	500	0	0	25	20	0	0.153	0.119	0.155	0.128	0.109	0.146	0.104	0.088	0.125	NA
1	500	0	0	25	20	0.1	0.999	0.998	0.999	0.999	0.998	0.999	0.697	0.999	0.994	NA
1	500	0	0	25	20	0.3	1	1	1	1	1	1	0.996	1	1	NA
1	500	0	0	50	20	0	0.14	0.117	0.146	0.137	0.123	0.143	0.098	0.09	0.126	NA
1	500	0	0	50	20	0.1	1	1	1	1	1	1	0.906	1	1	NA
1	500	0	0	50	20	0.3	1	1	1	1	1	1	1	1	1	NA
1	500	0	1	0	20	0	0.09	0.068	0.188	0.089	0.076	0.137	0.078	0.08	0.122	NA
1	500	0	1	0	20	0.1	0.24	0.224	0.268	0.237	0.224	0.244	0.089	0.241	0.173	NA
1	500	0	1	0	20	0.3	0.627	0.62	0.633	0.628	0.621	0.625	0.161	0.621	0.344	NA
1	500	0	2	0	20	0	0.104	0.052	0.131	0.076	0.062	0.128	0.107	0.079	0.099	NA
1	500	0	2	0	20	0.1	0.474	0.446	0.482	0.456	0.445	0.477	0.132	0.448	0.297	NA
1	500	0	2	0	20	0.3	0.908	0.903	0.913	0.907	0.905	0.913	0.322	0.906	0.693	NA
1	500	0	5	0	20	0	0.106	0.058	0.13	0.087	0.074	0.127	0.09	0.069	0.115	NA
1	500	0	5	0	20	0.1	0.818	0.785	0.823	0.801	0.774	0.822	0.216	0.806	0.563	NA
1	500	0	5	0	20	0.3	0.997	0.994	0.997	0.998	0.997	0.997	0.657	0.997	0.959	NA
1	500	0	10	0	20	0	0.126	0.088	0.132	0.11	0.085	0.134	0.096	0.093	0.12	NA
1	500	0	10	0	20	0.1	0.961	0.957	0.962	0.96	0.952	0.962	0.354	0.958	0.842	NA
1	500	0	10	0	20	0.3	1	1	1	1	1	1	0.905	1	1	NA
1	500	0	25	0	20	0	0.152	0.117	0.155	0.125	0.112	0.149	0.102	0.088	0.129	NA
1	500	0	25	0	20	0.1	0.999	0.998	0.999	0.999	0.999	0.999	0.693	0.999	0.993	NA
1	500	0	25	0	20	0.3	1	1	1	1	1	1	0.996	1	1	NA
1	500	0	50	0	20	0	0.14	0.119	0.143	0.133	0.117	0.144	0.098	0.091	0.119	NA
1	500	0	50	0	20	0.1	1	1	1	1	1	1	0.906	1	1	NA
1	500	0	50	0	20	0.3	1	1	1	1	1	1	1	1	1	NA
1	500	1	0	0	20	0	0.084	0.062	0.096	0.075	0.064	0.089	0.057	0.059	0.084	NA
1	500	1	0	0	20	0.1	0.166	0.16	0.175	0.169	0.158	0.18	0.073	0.171	0.1	NA
1	500	1	0	0	20	0.3	0.393	0.392	0.399	0.391	0.389	0.389	0.098	0.39	0.193	NA
1	500	2	0	0	20	0	0.095	0.071	0.106	0.071	0.059	0.105	0.088	0.07	0.08	NA
1	500	2	0	0	20	0.1	0.369	0.342	0.381	0.359	0.356	0.369	0.092	0.356	0.21	NA
1	500	2	0	0	20	0.3	0.799	0.794	0.803	0.8	0.796	0.8	0.205	0.796	0.51	NA
1	500	2	2	0	20	0	0.102	0.068	0.123	0.083	0.077	0.119	0.101	0.081	0.112	NA
1	500	2	2	0	20	0.1	0.669	0.644	0.679	0.662	0.641	0.682	0.18	0.662	0.413	NA
1	500	2	2	0	20	0.3	0.981	0.981	0.982	0.981	0.979	0.981	0.532	0.981	0.911	NA
1	500	5	0	0	20	0	0.104	0.069	0.114	0.083	0.074	0.121	0.086	0.074	0.101	NA
1	500	5	0	0	20	0.1	0.758	0.735	0.763	0.754	0.741	0.774	0.188	0.761	0.496	NA
1	500	5	0	0	20	0.3	0.988	0.986	0.989	0.99	0.989	0.989	0.577	0.987	0.941	NA
1	500	5	5	0	20	0	0.138	0.087	0.136	0.111	0.097	0.138	0.093	0.098	0.123	NA
1	500	5	5	0	20	0.1	0.94	0.93	0.94	0.933	0.93	0.943	0.322	0.936	0.794	NA
1	500	5	5	0	20	0.3	1	1	1	1	1	1	0.873	1	0.999	NA
1	500	10	0	0	20	0	0.133	0.075	0.134	0.103	0.082	0.14	0.081	0.09	0.118	NA
1	500	10	0	0	20	0.1	0.953	0.951	0.955	0.951	0.943	0.958	0.32	0.951	0.807	NA
1	500	10	0	0	20	0.3	1	1	1	1	1	1	0.88	1	0.999	NA
1	500	10	10	0	20	0	0.137	0.099	0.134	0.121	0.104	0.141	0.093	0.092	0.126	NA
1	500	10	10	0	20	0.1	0.999	0.996	0.999	0.997	0.991	0.999	0.574	0.998	0.966	NA
1	500	10	10	0	20	0.3	1	1	1	1	1	1	0.98	1	1	NA
1	500	25	0	0	20	0	0.15	0.11	0.15	0.128	0.115	0.147	0.099	0.083	0.125	NA
1	500	25	0	0	20	0.1	0.999	0.998	0.999	0.999	0.998	0.999	0.686	0.999	0.99	NA
1	500	25	0	0	20	0.3	1	1	1	1	1	1	0.993	1	1	NA
1	500	25	25	0	20	0	0.134	0.122	0.14	0.136	0.122	0.13	0.093	0.086	0.13	NA
1	500	25	25	0	20	0.1	1	1	1	1	1	1	0.873	1	1	NA
1	500	25	25	0	20	0.3	1	1	1	1	1	1	1	1	1	NA
1	500	50	0	0	20	0	0.137	0.122	0.139	0.131	0.122	0.142	0.094	0.086	0.121	NA
1	500	50	0	0	20	0.1	1	1	1	1	1	1	0.9	1	1	NA
1	500	50	0	0	20	0.3	1	1	1	1	1	1	1	1	1	NA
3	500	0	0	1	20	0	0.084	0.062	0.096	0.075	0.064	0.089	0.057	0.059	0.084	NA
3	500	0	0	1	20	0.1	0.166	0.16	0.175	0.169	0.158	0.18	0.073	0.171	0.1	NA
3	500	0	0	1	20	0.3	0.393	0.392	0.399	0.391	0.389	0.389	0.098	0.39	0.193	NA
3	500	0	0	2	20	0	0.095	0.071	0.106	0.071	0.059	0.105	0.088	0.07	0.08	NA
3	500	0	0	2	20	0.1	0.369	0.342	0.381	0.359	0.356	0.369	0.092	0.356	0.21	NA
3	500	0	0	2	20	0.3	0.799	0.794	0.803	0.8	0.796	0.8	0.205	0.796	0.51	NA
3	500	0	0	5	20	0	0.104	0.069	0.114	0.083	0.074	0.121	0.086	0.074	0.101	NA
3	500	0	0	5	20	0.1	0.758	0.735	0.763	0.754	0.741	0.774	0.188	0.761	0.496	NA
3	500	0	0	5	20	0.3	0.988	0.986	0.989	0.99	0.989	0.989	0.577	0.987	0.941	NA
3	500	0	0	10	20	0	0.133	0.075	0.134	0.103	0.082	0.14	0.081	0.09	0.118	NA
3	500	0	0	10	20	0.1	0.953	0.951	0.955	0.951	0.943	0.958	0.32	0.951	0.807	NA
3	500	0	0	10	20	0.3	1	1	1	1	1	1	0.88	1	0.999	NA
3	500	0	0	25	20	0	0.15	0.11	0.15	0.128	0.115	0.147	0.099	0.083	0.125	NA
3	500	0	0	25	20	0.1	0.999	0.998	0.999	0.999	0.998	0.999	0.686	0.999	0.99	NA
3	500	0	0	25	20	0.3	1	1	1	1	1	1	0.993	1	1	NA
3	500	0	0	50	20	0	0.137	0.122	0.139	0.131	0.122	0.142	0.094	0.086	0.121	NA
3	500	0	0	50	20	0.1	1	1	1	1	1	1	0.9	1	1	NA
3	500	0	0	50	20	0.3	1	1	1	1	1	1	1	1	1	NA
3	500	0	1	0	20	0	0.068	0.055	0.065	0.074	0.067	0.065	0.057	0.055	0.073	NA
3	500	0	1	0	20	0.1	0.108	0.112	0.112	0.109	0.109	0.115	0.062	0.113	0.072	NA
3	500	0	1	0	20	0.3	0.239	0.243	0.241	0.241	0.238	0.236	0.085	0.237	0.124	NA
3	500	0	2	0	20	0	0.07	0.054	0.074	0.061	0.058	0.075	0.071	0.054	0.064	NA
3	500	0	2	0	20	0.1	0.285	0.273	0.289	0.284	0.281	0.286	0.083	0.275	0.153	NA
3	500	0	2	0	20	0.3	0.659	0.648	0.661	0.651	0.648	0.656	0.135	0.654	0.326	NA
3	500	0	5	0	20	0	0.096	0.063	0.101	0.086	0.068	0.099	0.078	0.067	0.098	NA
3	500	0	5	0	20	0.1	0.693	0.67	0.695	0.684	0.674	0.703	0.142	0.686	0.401	NA
3	500	0	5	0	20	0.3	0.977	0.977	0.977	0.977	0.977	0.976	0.478	0.977	0.895	NA
3	500	0	10	0	20	0	0.127	0.081	0.127	0.092	0.084	0.121	0.087	0.093	0.112	NA
3	500	0	10	0	20	0.1	0.937	0.932	0.939	0.932	0.925	0.938	0.27	0.935	0.757	NA
3	500	0	10	0	20	0.3	1	1	1	1	1	1	0.839	1	0.996	NA
3	500	0	25	0	20	0	0.137	0.106	0.133	0.118	0.094	0.136	0.093	0.084	0.115	NA
3	500	0	25	0	20	0.1	0.999	0.998	0.999	0.998	0.996	0.999	0.661	0.999	0.987	NA
3	500	0	25	0	20	0.3	1	1	1	1	1	1	0.992	1	1	NA
3	500	0	50	0	20	0	0.139	0.119	0.138	0.135	0.122	0.139	0.093	0.083	0.119	NA
3	500	0	50	0	20	0.1	1	1	1	1	1	1	0.893	1	1	NA
3	500	0	50	0	20	0.3	1	1	1	1	1	1	1	1	1	NA
3	500	1	0	0	20	0	0.051	0.054	0.051	0.057	0.052	0.05	0.056	0.043	0.046	NA
3	500	1	0	0	20	0.1	0.066	0.063	0.068	0.066	0.065	0.067	0.065	0.061	0.054	NA
3	500	1	0	0	20	0.3	0.107	0.109	0.11	0.106	0.105	0.108	0.065	0.106	0.072	NA
3	500	2	0	0	20	0	0.053	0.057	0.052	0.046	0.06	0.051	0.059	0.051	0.051	NA
3	500	2	0	0	20	0.1	0.14	0.132	0.142	0.143	0.139	0.136	0.074	0.133	0.072	NA
3	500	2	0	0	20	0.3	0.271	0.269	0.271	0.275	0.272	0.276	0.076	0.266	0.124	NA
3	500	2	2	0	20	0	0.084	0.063	0.096	0.075	0.068	0.09	0.069	0.07	0.086	NA
3	500	2	2	0	20	0.1	0.445	0.428	0.447	0.438	0.428	0.447	0.1	0.435	0.248	NA
3	500	2	2	0	20	0.3	0.906	0.902	0.905	0.907	0.903	0.908	0.269	0.901	0.624	NA
3	500	5	0	0	20	0	0.063	0.062	0.068	0.059	0.061	0.07	0.066	0.053	0.068	NA
3	500	5	0	0	20	0.1	0.423	0.409	0.425	0.422	0.411	0.423	0.1	0.425	0.204	NA
3	500	5	0	0	20	0.3	0.876	0.872	0.875	0.874	0.874	0.87	0.218	0.868	0.558	NA
3	500	5	5	0	20	0	0.109	0.072	0.11	0.093	0.077	0.116	0.08	0.087	0.093	NA
3	500	5	5	0	20	0.1	0.891	0.883	0.893	0.886	0.871	0.894	0.222	0.892	0.659	NA
3	500	5	5	0	20	0.3	1	1	1	1	1	1	0.778	1	0.992	NA
3	500	10	0	0	20	0	0.091	0.076	0.092	0.077	0.06	0.092	0.073	0.08	0.082	NA
3	500	10	0	0	20	0.1	0.842	0.823	0.841	0.834	0.818	0.843	0.165	0.843	0.545	NA
3	500	10	0	0	20	0.3	0.999	0.998	0.999	0.999	0.999	0.999	0.607	0.999	0.963	NA
3	500	10	10	0	20	0	0.12	0.088	0.121	0.106	0.099	0.118	0.083	0.085	0.11	NA
3	500	10	10	0	20	0.1	0.992	0.992	0.993	0.993	0.99	0.993	0.49	0.996	0.945	NA
3	500	10	10	0	20	0.3	1	1	1	1	1	1	0.962	1	1	NA
3	500	25	0	0	20	0	0.115	0.091	0.112	0.105	0.088	0.121	0.084	0.072	0.11	NA
3	500	25	0	0	20	0.1	0.996	0.996	0.996	0.996	0.995	0.997	0.547	0.996	0.966	NA
3	500	25	0	0	20	0.3	1	1	1	1	1	1	0.97	1	1	NA
3	500	25	25	0	20	0	0.131	0.105	0.128	0.117	0.105	0.133	0.082	0.081	0.125	NA
3	500	25	25	0	20	0.1	1	1	1	1	1	1	0.848	1	1	NA
3	500	25	25	0	20	0.3	1	1	1	1	1	1	1	1	1	NA
3	500	50	0	0	20	0	0.132	0.104	0.133	0.121	0.112	0.126	0.084	0.073	0.123	NA
3	500	50	0	0	20	0.1	1	1	1	1	1	1	0.849	1	1	NA
3	500	50	0	0	20	0.3	1	1	1	1	1	1	1	1	1	NA
6	500	0	0	1	20	0	0.061	0.052	0.061	0.052	0.047	0.062	0.054	0.048	0.057	NA
6	500	0	0	1	20	0.1	0.084	0.086	0.087	0.088	0.091	0.083	0.066	0.084	0.063	NA
6	500	0	0	1	20	0.3	0.156	0.162	0.158	0.159	0.156	0.16	0.069	0.159	0.09	NA
6	500	0	0	2	20	0	0.057	0.061	0.059	0.062	0.068	0.06	0.061	0.049	0.055	NA
6	500	0	0	2	20	0.1	0.223	0.209	0.218	0.22	0.216	0.217	0.075	0.218	0.112	NA
6	500	0	0	2	20	0.3	0.483	0.477	0.484	0.487	0.486	0.484	0.102	0.48	0.224	NA
6	500	0	0	5	20	0	0.086	0.058	0.086	0.078	0.066	0.084	0.073	0.06	0.089	NA
6	500	0	0	5	20	0.1	0.584	0.576	0.587	0.579	0.569	0.593	0.119	0.59	0.314	NA
6	500	0	0	5	20	0.3	0.962	0.961	0.962	0.964	0.963	0.959	0.359	0.963	0.814	NA
6	500	0	0	10	20	0	0.109	0.08	0.118	0.09	0.082	0.115	0.08	0.087	0.101	NA
6	500	0	0	10	20	0.1	0.909	0.901	0.91	0.897	0.891	0.913	0.229	0.907	0.696	NA
6	500	0	0	10	20	0.3	1	1	1	1	1	1	0.776	1	0.991	NA
6	500	0	0	25	20	0	0.124	0.098	0.123	0.115	0.09	0.132	0.091	0.083	0.116	NA
6	500	0	0	25	20	0.1	0.999	0.998	0.999	0.998	0.995	0.999	0.629	0.999	0.986	NA
6	500	0	0	25	20	0.3	1	1	1	1	1	1	0.986	1	1	NA
6	500	0	0	50	20	0	0.136	0.117	0.136	0.135	0.123	0.137	0.093	0.077	0.12	NA
6	500	0	0	50	20	0.1	1	1	1	1	1	1	0.872	1	1	NA
6	500	0	0	50	20	0.3	1	1	1	1	1	1	1	1	1	NA
6	500	0	1	0	20	0	0.051	0.054	0.051	0.057	0.052	0.05	0.056	0.043	0.046	NA
6	500	0	1	0	20	0.1	0.066	0.063	0.068	0.066	0.065	0.067	0.065	0.061	0.054	NA
6	500	0	1	0	20	0.3	0.107	0.109	0.11	0.106	0.105	0.108	0.065	0.106	0.072	NA
6	500	0	2	0	20	0	0.053	0.057	0.052	0.046	0.06	0.051	0.059	0.051	0.051	NA
6	500	0	2	0	20	0.1	0.14	0.132	0.142	0.143	0.139	0.136	0.074	0.133	0.072	NA
6	500	0	2	0	20	0.3	0.271	0.269	0.271	0.275	0.272	0.276	0.076	0.266	0.124	NA
6	500	0	5	0	20	0	0.063	0.062	0.068	0.059	0.061	0.07	0.066	0.053	0.068	NA
6	500	0	5	0	20	0.1	0.423	0.409	0.425	0.422	0.411	0.423	0.1	0.425	0.204	NA
6	500	0	5	0	20	0.3	0.876	0.872	0.875	0.874	0.874	0.87	0.218	0.868	0.558	NA
6	500	0	10	0	20	0	0.091	0.076	0.092	0.077	0.06	0.092	0.073	0.08	0.082	NA
6	500	0	10	0	20	0.1	0.842	0.823	0.841	0.834	0.818	0.843	0.165	0.843	0.545	NA
6	500	0	10	0	20	0.3	0.999	0.998	0.999	0.999	0.999	0.999	0.607	0.999	0.963	NA
6	500	0	25	0	20	0	0.115	0.091	0.112	0.105	0.088	0.121	0.084	0.072	0.11	NA
6	500	0	25	0	20	0.1	0.996	0.996	0.996	0.996	0.995	0.997	0.547	0.996	0.966	NA
6	500	0	25	0	20	0.3	1	1	1	1	1	1	0.97	1	1	NA
6	500	0	50	0	20	0	0.132	0.104	0.133	0.121	0.112	0.126	0.084	0.073	0.123	NA
6	500	0	50	0	20	0.1	1	1	1	1	1	1	0.849	1	1	NA
6	500	0	50	0	20	0.3	1	1	1	1	1	1	1	1	1	NA
6	500	1	0	0	20	0	0.052	0.049	0.052	0.059	0.057	0.051	0.064	0.042	0.038	NA
6	500	1	0	0	20	0.1	0.05	0.051	0.051	0.049	0.05	0.047	0.065	0.054	0.053	NA
6	500	1	0	0	20	0.3	0.067	0.07	0.067	0.067	0.067	0.068	0.063	0.066	0.053	NA
6	500	2	0	0	20	0	0.049	0.056	0.048	0.053	0.056	0.052	0.062	0.042	0.041	NA
6	500	2	0	0	20	0.1	0.071	0.063	0.068	0.07	0.071	0.072	0.067	0.066	0.058	NA
6	500	2	0	0	20	0.3	0.106	0.105	0.106	0.105	0.105	0.11	0.065	0.105	0.065	NA
6	500	2	2	0	20	0	0.061	0.05	0.063	0.051	0.05	0.061	0.057	0.049	0.061	NA
6	500	2	2	0	20	0.1	0.222	0.217	0.222	0.225	0.224	0.212	0.073	0.214	0.105	NA
6	500	2	2	0	20	0.3	0.528	0.535	0.529	0.528	0.526	0.528	0.109	0.529	0.253	NA
6	500	5	0	0	20	0	0.052	0.058	0.057	0.067	0.066	0.059	0.067	0.047	0.054	NA
6	500	5	0	0	20	0.1	0.185	0.183	0.185	0.186	0.182	0.184	0.081	0.179	0.089	NA
6	500	5	0	0	20	0.3	0.422	0.42	0.424	0.417	0.416	0.423	0.089	0.42	0.193	NA
6	500	5	5	0	20	0	0.07	0.066	0.069	0.066	0.055	0.068	0.059	0.069	0.064	NA
6	500	5	5	0	20	0.1	0.705	0.697	0.707	0.711	0.698	0.698	0.136	0.701	0.38	NA
6	500	5	5	0	20	0.3	0.986	0.985	0.985	0.985	0.987	0.988	0.442	0.988	0.876	NA
6	500	10	0	0	20	0	0.058	0.068	0.058	0.062	0.06	0.058	0.066	0.058	0.06	NA
6	500	10	0	0	20	0.1	0.457	0.447	0.457	0.462	0.453	0.463	0.099	0.477	0.219	NA
6	500	10	0	0	20	0.3	0.91	0.907	0.907	0.909	0.911	0.91	0.251	0.91	0.622	NA
6	500	10	10	0	20	0	0.083	0.085	0.081	0.081	0.07	0.085	0.055	0.074	0.084	NA
6	500	10	10	0	20	0.1	0.97	0.967	0.972	0.969	0.962	0.971	0.321	0.973	0.828	NA
6	500	10	10	0	20	0.3	1	1	1	1	1	1	0.866	1	0.999	NA
6	500	25	0	0	20	0	0.073	0.064	0.073	0.064	0.059	0.076	0.065	0.06	0.075	NA
6	500	25	0	0	20	0.1	0.958	0.952	0.955	0.957	0.953	0.956	0.306	0.96	0.808	NA
6	500	25	0	0	20	0.3	1	1	1	1	1	1	0.826	1	0.997	NA
6	500	25	25	0	20	0	0.106	0.107	0.116	0.112	0.102	0.111	0.077	0.077	0.121	NA
6	500	25	25	0	20	0.1	1	1	1	1	1	1	0.763	1	0.998	NA
6	500	25	25	0	20	0.3	1	1	1	1	1	1	0.993	1	1	NA
6	500	50	0	0	20	0	0.09	0.076	0.093	0.089	0.08	0.091	0.063	0.069	0.095	NA
6	500	50	0	0	20	0.1	1	1	1	1	1	1	0.667	1	0.993	NA
6	500	50	0	0	20	0.3	1	1	1	1	1	1	0.985	1	1	NA
1	10	0	0	1	100	0	0.182	0.101	1	0.999	1	1	1	0.708	1	1
1	10	0	0	1	100	0.1	0.657	0.487	1	0.998	1	1	1	0.903	1	1
1	10	0	0	1	100	0.3	1	1	1	1	1	1	1	1	1	1
1	10	0	0	2	100	0	0.469	0.197	1	1	1	1	1	0.651	0.996	1
1	10	0	0	2	100	0.1	0.946	0.833	1	1	1	1	1	0.98	1	1
1	10	0	0	2	100	0.3	1	1	1	1	1	1	1	1	1	1
1	10	0	0	5	100	0	0.999	1	1	1	1	1	0.998	0.667	0.993	1
1	10	0	0	5	100	0.1	1	1	1	1	1	1	1	0.999	1	1
1	10	0	0	5	100	0.3	1	1	1	1	1	1	1	1	1	1
1	10	0	0	10	100	0	1	1	1	1	1	1	1	0.633	0.99	1
1	10	0	0	10	100	0.1	1	1	1	1	1	1	1	0.999	1	1
1	10	0	0	10	100	0.3	1	1	1	1	1	1	1	1	1	1
1	10	0	1	0	100	0	0.191	0.105	1	0.994	1	1	1	0.684	1	1
1	10	0	1	0	100	0.1	0.623	0.446	1	0.996	1	1	1	0.889	1	1
1	10	0	1	0	100	0.3	1	0.997	1	1	1	1	1	1	1	1
1	10	0	2	0	100	0	0.454	0.204	1	0.998	1	1	1	0.64	0.996	1
1	10	0	2	0	100	0.1	0.935	0.814	1	1	1	1	1	0.976	1	1
1	10	0	2	0	100	0.3	1	1	1	1	1	1	1	1	1	1
1	10	0	5	0	100	0	1	1	1	1	1	1	0.998	0.663	0.991	1
1	10	0	5	0	100	0.1	1	1	1	1	1	1	1	0.999	1	1
1	10	0	5	0	100	0.3	1	1	1	1	1	1	1	1	1	1
1	10	0	10	0	100	0	1	1	1	1	1	1	1	0.632	0.99	1
1	10	0	10	0	100	0.1	1	1	1	1	1	1	1	0.999	1	1
1	10	0	10	0	100	0.3	1	1	1	1	1	1	1	1	1	1
1	10	1	0	0	100	0	0.216	0.111	1	0.814	0.953	1	1	0.6	1	1
1	10	1	0	0	100	0.1	0.496	0.319	1	0.929	0.978	1	1	0.81	1	1
1	10	1	0	0	100	0.3	0.978	0.96	1	0.999	0.998	1	1	0.996	1	1
1	10	2	0	0	100	0	0.45	0.199	1	0.989	0.999	1	0.999	0.588	0.989	1
1	10	2	0	0	100	0.1	0.893	0.739	1	1	1	1	1	0.969	1	1
1	10	2	0	0	100	0.3	1	1	1	1	1	1	1	1	1	1
1	10	2	2	0	100	0	0.941	0.885	1	1	1	1	1	0.645	0.994	1
1	10	2	2	0	100	0.1	0.998	1	1	1	1	1	1	0.996	1	1
1	10	2	2	0	100	0.3	1	1	1	1	1	1	1	1	1	1
1	10	5	0	0	100	0	0.999	1	1	1	1	1	0.999	0.642	0.984	1
1	10	5	0	0	100	0.1	1	1	1	1	1	1	1	0.999	1	1
1	10	5	0	0	100	0.3	1	1	1	1	1	1	1	1	1	1
1	10	5	5	0	100	0	1	1	1	1	1	1	1	0.621	0.991	1
1	10	5	5	0	100	0.1	1	1	1	1	1	1	1	0.999	1	1
1	10	5	5	0	100	0.3	1	1	1	1	1	1	1	1	1	1
1	10	10	0	0	100	0	1	1	1	1	1	1	1	0.618	0.988	1
1	10	10	0	0	100	0.1	1	1	1	1	1	1	1	0.999	1	1
1	10	10	0	0	100	0.3	1	1	1	1	1	1	1	1	1	1
3	10	0	0	1	100	0	0.216	0.111	1	0.814	0.953	1	1	0.6	1	1
3	10	0	0	1	100	0.1	0.496	0.319	1	0.929	0.978	1	1	0.81	1	1
3	10	0	0	1	100	0.3	0.978	0.96	1	0.999	0.998	1	1	0.996	1	1
3	10	0	0	2	100	0	0.45	0.199	1	0.989	0.999	1	0.999	0.588	0.989	1
3	10	0	0	2	100	0.1	0.893	0.739	1	1	1	1	1	0.969	1	1
3	10	0	0	2	100	0.3	1	1	1	1	1	1	1	1	1	1
3	10	0	0	5	100	0	0.999	1	1	1	1	1	0.999	0.642	0.984	1
3	10	0	0	5	100	0.1	1	1	1	1	1	1	1	0.999	1	1
3	10	0	0	5	100	0.3	1	1	1	1	1	1	1	1	1	1
3	10	0	0	10	100	0	1	1	1	1	1	1	1	0.618	0.988	1
3	10	0	0	10	100	0.1	1	1	1	1	1	1	1	0.999	1	1
3	10	0	0	10	100	0.3	1	1	1	1	1	1	1	1	1	1
3	10	0	1	0	100	0	0.219	0.108	0.995	0.584	0.55	0.998	0.993	0.471	0.965	0.998
3	10	0	1	0	100	0.1	0.37	0.238	0.997	0.734	0.675	0.999	0.988	0.658	0.97	0.998
3	10	0	1	0	100	0.3	0.876	0.822	0.996	0.954	0.935	0.998	0.994	0.955	0.988	0.999
3	10	0	2	0	100	0	0.47	0.202	1	0.943	0.936	1	0.997	0.535	0.969	1
3	10	0	2	0	100	0.1	0.829	0.625	1	0.991	0.992	1	0.999	0.943	0.999	1
3	10	0	2	0	100	0.3	1	0.998	1	1	1	1	1	1	1	1
3	10	0	5	0	100	0	0.999	1	1	1	1	1	0.997	0.604	0.972	1
3	10	0	5	0	100	0.1	1	1	1	1	1	1	1	0.999	1	1
3	10	0	5	0	100	0.3	1	1	1	1	1	1	1	1	1	1
3	10	0	10	0	100	0	1	1	1	1	1	1	1	0.604	0.985	1
3	10	0	10	0	100	0.1	1	1	1	1	1	1	1	0.999	1	1
3	10	0	10	0	100	0.3	1	1	1	1	1	1	1	1	1	1
3	10	1	0	0	100	0	0.189	0.121	0.517	0.257	0.196	0.57	0.522	0.231	0.438	0.547
3	10	1	0	0	100	0.1	0.227	0.147	0.512	0.295	0.219	0.582	0.521	0.3	0.475	0.55
3	10	1	0	0	100	0.3	0.459	0.386	0.608	0.493	0.443	0.622	0.53	0.511	0.514	0.536
3	10	2	0	0	100	0	0.43	0.213	0.854	0.578	0.448	0.881	0.834	0.345	0.706	0.904
3	10	2	0	0	100	0.1	0.613	0.384	0.934	0.757	0.659	0.944	0.888	0.736	0.853	0.921
3	10	2	0	0	100	0.3	0.949	0.909	0.992	0.976	0.952	0.993	0.972	0.972	0.959	0.965
3	10	2	2	0	100	0	0.89	0.696	1	0.996	0.992	1	0.997	0.55	0.963	1
3	10	2	2	0	100	0.1	0.996	0.987	1	1	1	1	1	0.991	0.999	1
3	10	2	2	0	100	0.3	1	1	1	1	1	1	1	1	1	1
3	10	5	0	0	100	0	0.974	0.9	0.996	0.986	0.974	0.996	0.976	0.486	0.902	0.999
3	10	5	0	0	100	0.1	1	0.998	1	1	1	1	1	0.996	1	1
3	10	5	0	0	100	0.3	1	1	1	1	1	1	1	1	1	1
3	10	5	5	0	100	0	1	1	1	1	1	1	1	0.58	0.981	1
3	10	5	5	0	100	0.1	1	1	1	1	1	1	1	0.999	1	1
3	10	5	5	0	100	0.3	1	1	1	1	1	1	1	1	1	1
3	10	10	0	0	100	0	1	1	1	1	1	1	0.994	0.519	0.956	1
3	10	10	0	0	100	0.1	1	1	1	1	1	1	1	0.999	1	1
3	10	10	0	0	100	0.3	1	1	1	1	1	1	1	1	1	1
6	10	0	0	1	100	0	0.215	0.12	0.911	0.435	0.332	0.945	0.893	0.373	0.809	0.952
6	10	0	0	1	100	0.1	0.296	0.179	0.913	0.515	0.405	0.941	0.901	0.518	0.835	0.932
6	10	0	0	1	100	0.3	0.733	0.635	0.934	0.816	0.767	0.949	0.912	0.815	0.884	0.931
6	10	0	0	2	100	0	0.477	0.205	0.997	0.832	0.754	0.998	0.987	0.464	0.916	0.999
6	10	0	0	2	100	0.1	0.76	0.522	1	0.95	0.933	1	0.999	0.902	0.993	1
6	10	0	0	2	100	0.3	0.997	0.991	1	1	1	1	1	1	1	1
6	10	0	0	5	100	0	0.997	0.995	1	1	1	1	0.997	0.556	0.952	1
6	10	0	0	5	100	0.1	1	1	1	1	1	1	1	0.998	1	1
6	10	0	0	5	100	0.3	1	1	1	1	1	1	1	1	1	1
6	10	0	0	10	100	0	1	1	1	1	1	1	0.999	0.578	0.978	1
6	10	0	0	10	100	0.1	1	1	1	1	1	1	1	0.999	1	1
6	10	0	0	10	100	0.3	1	1	1	1	1	1	1	1	1	1
6	10	0	1	0	100	0	0.189	0.121	0.517	0.257	0.196	0.57	0.522	0.231	0.438	0.547
6	10	0	1	0	100	0.1	0.227	0.147	0.512	0.295	0.219	0.582	0.521	0.3	0.475	0.55
6	10	0	1	0	100	0.3	0.459	0.386	0.608	0.493	0.443	0.622	0.53	0.511	0.514	0.536
6	10	0	2	0	100	0	0.43	0.213	0.854	0.578	0.448	0.881	0.834	0.345	0.706	0.904
6	10	0	2	0	100	0.1	0.613	0.384	0.934	0.757	0.659	0.944	0.888	0.736	0.853	0.921
6	10	0	2	0	100	0.3	0.949	0.909	0.992	0.976	0.952	0.993	0.972	0.972	0.959	0.965
6	10	0	5	0	100	0	0.974	0.9	0.996	0.986	0.974	0.996	0.976	0.486	0.902	0.999
6	10	0	5	0	100	0.1	1	0.998	1	1	1	1	1	0.996	1	1
6	10	0	5	0	100	0.3	1	1	1	1	1	1	1	1	1	1
6	10	0	10	0	100	0	1	1	1	1	1	1	0.994	0.519	0.956	1
6	10	0	10	0	100	0.1	1	1	1	1	1	1	1	0.999	1	1
6	10	0	10	0	100	0.3	1	1	1	1	1	1	1	1	1	1
6	10	1	0	0	100	0	0.109	0.099	0.133	0.112	0.102	0.149	0.131	0.09	0.14	0.132
6	10	1	0	0	100	0.1	0.117	0.097	0.149	0.116	0.111	0.16	0.135	0.121	0.157	0.131
6	10	1	0	0	100	0.3	0.168	0.144	0.186	0.166	0.161	0.188	0.138	0.176	0.152	0.129
6	10	2	0	0	100	0	0.202	0.139	0.272	0.209	0.179	0.277	0.255	0.151	0.233	0.269
6	10	2	0	0	100	0.1	0.269	0.189	0.355	0.285	0.237	0.357	0.306	0.297	0.305	0.297
6	10	2	0	0	100	0.3	0.499	0.433	0.55	0.511	0.472	0.548	0.374	0.522	0.395	0.331
6	10	2	2	0	100	0	0.696	0.447	0.943	0.775	0.678	0.953	0.91	0.368	0.778	0.96
6	10	2	2	0	100	0.1	0.927	0.812	0.994	0.962	0.942	0.994	0.982	0.944	0.969	0.99
6	10	2	2	0	100	0.3	1	0.998	1	1	1	1	0.998	1	0.999	0.998
6	10	5	0	0	100	0	0.553	0.39	0.661	0.549	0.475	0.654	0.611	0.263	0.516	0.65
6	10	5	0	0	100	0.1	0.903	0.784	0.933	0.902	0.865	0.931	0.851	0.902	0.866	0.85
6	10	5	0	0	100	0.3	0.997	0.996	0.998	0.997	0.998	0.998	0.982	1	0.989	0.976
6	10	5	5	0	100	0	0.999	0.985	1	0.998	0.998	1	0.989	0.466	0.918	1
6	10	5	5	0	100	0.1	1	1	1	1	1	1	1	0.999	1	1
6	10	5	5	0	100	0.3	1	1	1	1	1	1	1	1	1	1
6	10	10	0	0	100	0	0.916	0.835	0.943	0.914	0.88	0.938	0.876	0.343	0.753	0.949
6	10	10	0	0	100	0.1	1	1	0.999	1	1	0.999	0.999	0.998	0.999	0.999
6	10	10	0	0	100	0.3	1	1	1	1	1	1	1	1	1	1
1	50	0	0	1	100	0	0.121	0.058	1	0.706	0.892	1	1	0.42	0.876	1
1	50	0	0	1	100	0.1	0.79	0.7	1	0.957	0.983	1	1	0.883	0.974	1
1	50	0	0	1	100	0.3	1	1	1	1	1	1	1	1	1	1
1	50	0	0	2	100	0	0.201	0.079	1	0.691	0.588	1	1	0.393	0.862	1
1	50	0	0	2	100	0.1	0.982	0.962	1	0.997	0.995	1	1	0.99	0.997	1
1	50	0	0	2	100	0.3	1	1	1	1	1	1	1	1	1	1
1	50	0	0	5	100	0	0.675	0.276	1	0.937	0.813	1	1	0.431	0.853	1
1	50	0	0	5	100	0.1	1	1	1	1	1	1	1	1	1	1
1	50	0	0	5	100	0.3	1	1	1	1	1	1	1	1	1	1
1	50	0	0	10	100	0	0.988	0.9	1	0.997	0.967	1	1	0.43	0.85	1
1	50	0	0	10	100	0.1	1	1	1	1	1	1	1	1	1	1
1	50	0	0	10	100	0.3	1	1	1	1	1	1	1	1	1	1
1	50	0	0	25	100	0	1	1	1	1	1	1	1	0.42	0.844	1
1	50	0	0	25	100	0.1	1	1	1	1	1	1	1	1	1	1
1	50	0	0	25	100	0.3	1	1	1	1	1	1	1	1	1	1
1	50	0	0	50	100	0	1	1	1	1	1	1	1	0.419	0.852	1
1	50	0	0	50	100	0.1	1	1	1	1	1	1	1	1	1	1
1	50	0	0	50	100	0.3	1	1	1	1	1	1	1	1	1	1
1	50	0	1	0	100	0	0.119	0.058	1	0.567	0.647	1	1	0.39	0.828	1
1	50	0	1	0	100	0.1	0.746	0.65	1	0.917	0.932	1	1	0.85	0.957	1
1	50	0	1	0	100	0.3	1	1	1	1	1	1	1	1	1	1
1	50	0	2	0	100	0	0.204	0.078	1	0.66	0.557	1	1	0.382	0.841	1
1	50	0	2	0	100	0.1	0.979	0.948	1	0.996	0.995	1	1	0.988	0.996	1
1	50	0	2	0	100	0.3	1	1	1	1	1	1	1	1	1	1
1	50	0	5	0	100	0	0.672	0.271	1	0.932	0.802	1	1	0.427	0.847	1
1	50	0	5	0	100	0.1	1	1	1	1	1	1	1	1	1	1
1	50	0	5	0	100	0.3	1	1	1	1	1	1	1	1	1	1
1	50	0	10	0	100	0	0.989	0.89	1	0.997	0.964	1	1	0.429	0.849	1
1	50	0	10	0	100	0.1	1	1	1	1	1	1	1	1	1	1
1	50	0	10	0	100	0.3	1	1	1	1	1	1	1	1	1	1
1	50	0	25	0	100	0	1	1	1	1	1	1	1	0.419	0.846	1
1	50	0	25	0	100	0.1	1	1	1	1	1	1	1	1	1	1
1	50	0	25	0	100	0.3	1	1	1	1	1	1	1	1	1	1
1	50	0	50	0	100	0	1	1	1	1	1	1	1	0.42	0.852	1
1	50	0	50	0	100	0.1	1	1	1	1	1	1	1	1	1	1
1	50	0	50	0	100	0.3	1	1	1	1	1	1	1	1	1	1
1	50	1	0	0	100	0	0.128	0.061	0.993	0.316	0.225	0.999	0.995	0.294	0.642	0.996
1	50	1	0	0	100	0.1	0.55	0.45	0.997	0.67	0.611	0.998	0.998	0.665	0.822	0.992
1	50	1	0	0	100	0.3	0.986	0.982	0.999	0.991	0.988	1	0.999	0.987	0.988	0.995
1	50	2	0	0	100	0	0.22	0.092	0.999	0.524	0.373	1	1	0.317	0.744	1
1	50	2	0	0	100	0.1	0.941	0.868	1	0.978	0.956	1	1	0.975	0.979	1
1	50	2	0	0	100	0.3	1	1	1	1	1	1	1	1	1	1
1	50	2	2	0	100	0	0.501	0.185	1	0.848	0.678	1	1	0.391	0.847	1
1	50	2	2	0	100	0.1	0.999	0.997	1	0.999	0.999	1	1	1	1	1
1	50	2	2	0	100	0.3	1	1	1	1	1	1	1	1	1	1
1	50	5	0	0	100	0	0.676	0.263	1	0.894	0.712	1	1	0.405	0.803	1
1	50	5	0	0	100	0.1	1	1	1	1	1	1	1	1	1	1
1	50	5	0	0	100	0.3	1	1	1	1	1	1	1	1	1	1
1	50	5	5	0	100	0	0.963	0.696	1	0.987	0.945	1	1	0.413	0.843	1
1	50	5	5	0	100	0.1	1	1	1	1	1	1	1	1	1	1
1	50	5	5	0	100	0.3	1	1	1	1	1	1	1	1	1	1
1	50	10	0	0	100	0	0.988	0.872	1	0.993	0.941	1	1	0.403	0.829	1
1	50	10	0	0	100	0.1	1	1	1	1	1	1	1	1	1	1
1	50	10	0	0	100	0.3	1	1	1	1	1	1	1	1	1	1
1	50	10	10	0	100	0	1	0.995	1	1	0.997	1	1	0.408	0.853	1
1	50	10	10	0	100	0.1	1	1	1	1	1	1	1	1	1	1
1	50	10	10	0	100	0.3	1	1	1	1	1	1	1	1	1	1
1	50	25	0	0	100	0	1	1	1	1	1	1	1	0.412	0.849	1
1	50	25	0	0	100	0.1	1	1	1	1	1	1	1	1	1	1
1	50	25	0	0	100	0.3	1	1	1	1	1	1	1	1	1	1
1	50	25	25	0	100	0	1	1	1	1	1	1	1	0.41	0.853	1
1	50	25	25	0	100	0.1	1	1	1	1	1	1	1	1	1	1
1	50	25	25	0	100	0.3	1	1	1	1	1	1	1	1	1	1
1	50	50	0	0	100	0	1	1	1	1	1	1	1	0.42	0.848	1
1	50	50	0	0	100	0.1	1	1	1	1	1	1	1	1	1	1
1	50	50	0	0	100	0.3	1	1	1	1	1	1	1	1	1	1
3	50	0	0	1	100	0	0.128	0.061	0.993	0.316	0.225	0.999	0.995	0.294	0.642	0.996
3	50	0	0	1	100	0.1	0.55	0.45	0.997	0.67	0.611	0.998	0.998	0.665	0.822	0.992
3	50	0	0	1	100	0.3	0.986	0.982	0.999	0.991	0.988	1	0.999	0.987	0.988	0.995
3	50	0	0	2	100	0	0.22	0.092	0.999	0.524	0.373	1	1	0.317	0.744	1
3	50	0	0	2	100	0.1	0.941	0.868	1	0.978	0.956	1	1	0.975	0.979	1
3	50	0	0	2	100	0.3	1	1	1	1	1	1	1	1	1	1
3	50	0	0	5	100	0	0.676	0.263	1	0.894	0.712	1	1	0.405	0.803	1
3	50	0	0	5	100	0.1	1	1	1	1	1	1	1	1	1	1
3	50	0	0	5	100	0.3	1	1	1	1	1	1	1	1	1	1
3	50	0	0	10	100	0	0.988	0.872	1	0.993	0.941	1	1	0.403	0.829	1
3	50	0	0	10	100	0.1	1	1	1	1	1	1	1	1	1	1
3	50	0	0	10	100	0.3	1	1	1	1	1	1	1	1	1	1
3	50	0	0	25	100	0	1	1	1	1	1	1	1	0.412	0.849	1
3	50	0	0	25	100	0.1	1	1	1	1	1	1	1	1	1	1
3	50	0	0	25	100	0.3	1	1	1	1	1	1	1	1	1	1
3	50	0	0	50	100	0	1	1	1	1	1	1	1	0.42	0.848	1
3	50	0	0	50	100	0.1	1	1	1	1	1	1	1	1	1	1
3	50	0	0	50	100	0.3	1	1	1	1	1	1	1	1	1	1
3	50	0	1	0	100	0	0.134	0.067	0.799	0.218	0.148	0.868	0.816	0.213	0.446	0.715
3	50	0	1	0	100	0.1	0.393	0.294	0.823	0.466	0.402	0.864	0.824	0.473	0.6	0.735
3	50	0	1	0	100	0.3	0.902	0.882	0.946	0.912	0.897	0.951	0.876	0.917	0.872	0.725
3	50	0	2	0	100	0	0.235	0.102	0.959	0.388	0.234	0.985	0.97	0.258	0.597	0.981
3	50	0	2	0	100	0.1	0.842	0.733	0.995	0.912	0.832	0.998	0.991	0.901	0.92	0.984
3	50	0	2	0	100	0.3	1	1	1	1	1	1	1	1	0.999	0.998
3	50	0	5	0	100	0	0.673	0.252	1	0.828	0.6	1	1	0.363	0.744	1
3	50	0	5	0	100	0.1	1	1	1	1	1	1	1	1	1	1
3	50	0	5	0	100	0.3	1	1	1	1	1	1	1	1	1	1
3	50	0	10	0	100	0	0.979	0.826	1	0.99	0.912	1	1	0.379	0.792	1
3	50	0	10	0	100	0.1	1	1	1	1	1	1	1	1	1	1
3	50	0	10	0	100	0.3	1	1	1	1	1	1	1	1	1	1
3	50	0	25	0	100	0	1	0.999	1	1	1	1	1	0.401	0.833	1
3	50	0	25	0	100	0.1	1	1	1	1	1	1	1	1	1	1
3	50	0	25	0	100	0.3	1	1	1	1	1	1	1	1	1	1
3	50	0	50	0	100	0	1	1	1	1	1	1	1	0.406	0.84	1
3	50	0	50	0	100	0.1	1	1	1	1	1	1	1	1	1	1
3	50	0	50	0	100	0.3	1	1	1	1	1	1	1	1	1	1
3	50	1	0	0	100	0	0.111	0.059	0.216	0.117	0.09	0.239	0.219	0.109	0.159	0.163
3	50	1	0	0	100	0.1	0.18	0.151	0.252	0.187	0.154	0.266	0.23	0.196	0.21	0.17
3	50	1	0	0	100	0.3	0.414	0.395	0.44	0.415	0.405	0.447	0.239	0.412	0.304	0.162
3	50	2	0	0	100	0	0.202	0.087	0.43	0.206	0.142	0.47	0.449	0.137	0.243	0.344
3	50	2	0	0	100	0.1	0.505	0.38	0.67	0.511	0.43	0.692	0.537	0.513	0.483	0.371
3	50	2	0	0	100	0.3	0.931	0.913	0.943	0.935	0.923	0.954	0.702	0.94	0.836	0.466
3	50	2	2	0	100	0	0.432	0.177	0.988	0.579	0.383	0.995	0.986	0.275	0.647	0.995
3	50	2	2	0	100	0.1	0.992	0.973	1	0.995	0.989	1	1	0.995	0.99	1
3	50	2	2	0	100	0.3	1	1	1	1	1	1	1	1	1	1
3	50	5	0	0	100	0	0.544	0.216	0.86	0.513	0.343	0.889	0.862	0.24	0.49	0.83
3	50	5	0	0	100	0.1	0.998	0.975	1	0.999	0.987	1	0.991	0.996	0.985	0.954
3	50	5	0	0	100	0.3	1	1	1	1	1	1	1	1	1	0.999
3	50	5	5	0	100	0	0.929	0.628	1	0.963	0.825	1	1	0.357	0.768	1
3	50	5	5	0	100	0.1	1	1	1	1	1	1	1	1	1	1
3	50	5	5	0	100	0.3	1	1	1	1	1	1	1	1	1	1
3	50	10	0	0	100	0	0.912	0.61	0.99	0.87	0.711	0.993	0.987	0.3	0.632	0.996
3	50	10	0	0	100	0.1	1	1	1	1	1	1	1	1	1	1
3	50	10	0	0	100	0.3	1	1	1	1	1	1	1	1	1	1
3	50	10	10	0	100	0	1	0.981	1	0.998	0.986	1	1	0.379	0.812	1
3	50	10	10	0	100	0.1	1	1	1	1	1	1	1	1	1	1
3	50	10	10	0	100	0.3	1	1	1	1	1	1	1	1	1	1
3	50	25	0	0	100	0	0.999	0.993	1	0.999	0.995	1	1	0.349	0.772	1
3	50	25	0	0	100	0.1	1	1	1	1	1	1	1	1	1	1
3	50	25	0	0	100	0.3	1	1	1	1	1	1	1	1	1	1
3	50	25	25	0	100	0	1	1	1	1	1	1	1	0.394	0.85	1
3	50	25	25	0	100	0.1	1	1	1	1	1	1	1	1	1	1
3	50	25	25	0	100	0.3	1	1	1	1	1	1	1	1	1	1
3	50	50	0	0	100	0	1	1	1	1	0.999	1	1	0.384	0.802	1
3	50	50	0	0	100	0.1	1	1	1	1	1	1	1	1	1	1
3	50	50	0	0	100	0.3	1	1	1	1	1	1	1	1	1	1
6	50	0	0	1	100	0	0.126	0.062	0.492	0.166	0.12	0.559	0.479	0.161	0.305	0.394
6	50	0	0	1	100	0.1	0.291	0.218	0.546	0.332	0.267	0.583	0.524	0.327	0.394	0.394
6	50	0	0	1	100	0.3	0.708	0.686	0.787	0.718	0.701	0.791	0.578	0.726	0.629	0.381
6	50	0	0	2	100	0	0.235	0.097	0.814	0.312	0.181	0.875	0.829	0.209	0.428	0.788
6	50	0	0	2	100	0.1	0.709	0.585	0.953	0.755	0.678	0.969	0.9	0.787	0.778	0.835
6	50	0	0	2	100	0.3	0.998	0.998	0.999	0.998	0.997	1	0.981	0.998	0.989	0.914
6	50	0	0	5	100	0	0.644	0.249	0.99	0.708	0.489	0.994	0.99	0.304	0.674	0.998
6	50	0	0	5	100	0.1	1	0.996	1	1	0.999	1	1	1	0.999	1
6	50	0	0	5	100	0.3	1	1	1	1	1	1	1	1	1	1
6	50	0	0	10	100	0	0.965	0.764	1	0.961	0.852	1	0.999	0.35	0.753	1
6	50	0	0	10	100	0.1	1	1	1	1	1	1	1	1	1	1
6	50	0	0	10	100	0.3	1	1	1	1	1	1	1	1	1	1
6	50	0	0	25	100	0	1	0.999	1	1	0.999	1	1	0.388	0.815	1
6	50	0	0	25	100	0.1	1	1	1	1	1	1	1	1	1	1
6	50	0	0	25	100	0.3	1	1	1	1	1	1	1	1	1	1
6	50	0	0	50	100	0	1	1	1	1	0.999	1	1	0.397	0.834	1
6	50	0	0	50	100	0.1	1	1	1	1	1	1	1	1	1	1
6	50	0	0	50	100	0.3	1	1	1	1	1	1	1	1	1	1
6	50	0	1	0	100	0	0.111	0.059	0.216	0.117	0.09	0.239	0.219	0.109	0.159	0.163
6	50	0	1	0	100	0.1	0.18	0.151	0.252	0.187	0.154	0.266	0.23	0.196	0.21	0.17
6	50	0	1	0	100	0.3	0.414	0.395	0.44	0.415	0.405	0.447	0.239	0.412	0.304	0.162
6	50	0	2	0	100	0	0.202	0.087	0.43	0.206	0.142	0.47	0.449	0.137	0.243	0.344
6	50	0	2	0	100	0.1	0.505	0.38	0.67	0.511	0.43	0.692	0.537	0.513	0.483	0.371
6	50	0	2	0	100	0.3	0.931	0.913	0.943	0.935	0.923	0.954	0.702	0.94	0.836	0.466
6	50	0	5	0	100	0	0.544	0.216	0.86	0.513	0.343	0.889	0.862	0.24	0.49	0.83
6	50	0	5	0	100	0.1	0.998	0.975	1	0.999	0.987	1	0.991	0.996	0.985	0.954
6	50	0	5	0	100	0.3	1	1	1	1	1	1	1	1	1	0.999
6	50	0	10	0	100	0	0.912	0.61	0.99	0.87	0.711	0.993	0.987	0.3	0.632	0.996
6	50	0	10	0	100	0.1	1	1	1	1	1	1	1	1	1	1
6	50	0	10	0	100	0.3	1	1	1	1	1	1	1	1	1	1
6	50	0	25	0	100	0	0.999	0.993	1	0.999	0.995	1	1	0.349	0.772	1
6	50	0	25	0	100	0.1	1	1	1	1	1	1	1	1	1	1
6	50	0	25	0	100	0.3	1	1	1	1	1	1	1	1	1	1
6	50	0	50	0	100	0	1	1	1	1	0.999	1	1	0.384	0.802	1
6	50	0	50	0	100	0.1	1	1	1	1	1	1	1	1	1	1
6	50	0	50	0	100	0.3	1	1	1	1	1	1	1	1	1	1
6	50	1	0	0	100	0	0.076	0.056	0.082	0.073	0.064	0.088	0.086	0.084	0.072	0.069
6	50	1	0	0	100	0.1	0.106	0.093	0.105	0.099	0.097	0.1	0.083	0.099	0.096	0.068
6	50	1	0	0	100	0.3	0.161	0.155	0.16	0.157	0.148	0.161	0.079	0.152	0.105	0.075
6	50	2	0	0	100	0	0.113	0.072	0.127	0.103	0.089	0.138	0.125	0.086	0.112	0.092
6	50	2	0	0	100	0.1	0.201	0.16	0.211	0.184	0.173	0.222	0.126	0.202	0.162	0.108
6	50	2	0	0	100	0.3	0.437	0.42	0.438	0.437	0.425	0.447	0.181	0.435	0.28	0.113
6	50	2	2	0	100	0	0.292	0.122	0.543	0.29	0.187	0.612	0.547	0.165	0.306	0.435
6	50	2	2	0	100	0.1	0.831	0.717	0.932	0.824	0.758	0.944	0.736	0.862	0.769	0.581
6	50	2	2	0	100	0.3	1	1	1	1	1	1	0.955	1	0.989	0.781
6	50	5	0	0	100	0	0.235	0.122	0.286	0.198	0.149	0.308	0.279	0.131	0.19	0.198
6	50	5	0	0	100	0.1	0.723	0.633	0.776	0.705	0.644	0.789	0.475	0.757	0.588	0.289
6	50	5	0	0	100	0.3	0.992	0.987	0.994	0.992	0.991	0.993	0.808	0.992	0.966	0.496
6	50	5	5	0	100	0	0.759	0.422	0.933	0.71	0.538	0.948	0.933	0.262	0.546	0.916
6	50	5	5	0	100	0.1	1	1	1	1	1	1	1	1	1	1
6	50	5	5	0	100	0.3	1	1	1	1	1	1	1	1	1	1
6	50	10	0	0	100	0	0.498	0.287	0.576	0.427	0.321	0.604	0.531	0.173	0.322	0.45
6	50	10	0	0	100	0.1	1	0.998	1	1	0.999	1	0.956	1	0.993	0.805
6	50	10	0	0	100	0.3	1	1	1	1	1	1	1	1	1	0.994
6	50	10	10	0	100	0	0.979	0.874	0.995	0.96	0.895	0.997	0.993	0.299	0.679	1
6	50	10	10	0	100	0.1	1	1	1	1	1	1	1	1	1	1
6	50	10	10	0	100	0.3	1	1	1	1	1	1	1	1	1	1
6	50	25	0	0	100	0	0.924	0.771	0.94	0.879	0.796	0.939	0.909	0.247	0.55	0.917
6	50	25	0	0	100	0.1	1	1	1	1	1	1	1	1	1	1
6	50	25	0	0	100	0.3	1	1	1	1	1	1	1	1	1	1
6	50	25	25	0	100	0	1	0.998	1	1	0.997	1	1	0.365	0.781	1
6	50	25	25	0	100	0.1	1	1	1	1	1	1	1	1	1	1
6	50	25	25	0	100	0.3	1	1	1	1	1	1	1	1	1	1
6	50	50	0	0	100	0	0.996	0.976	0.998	0.992	0.973	0.997	0.99	0.314	0.673	1
6	50	50	0	0	100	0.1	1	1	1	1	1	1	1	1	1	1
6	50	50	0	0	100	0.3	1	1	1	1	1	1	1	1	1	1
1	100	0	0	1	100	0	0.114	0.067	1	0.447	0.536	1	1	0.332	0.714	NA
1	100	0	0	1	100	0.1	0.852	0.789	1	0.934	0.944	1	1	0.886	0.944	NA
1	100	0	0	1	100	0.3	0.999	0.999	1	0.999	0.999	1	1	0.999	1	NA
1	100	0	0	2	100	0	0.187	0.085	1	0.482	0.345	1	1	0.33	0.683	NA
1	100	0	0	2	100	0.1	0.989	0.979	1	0.997	0.993	1	1	0.997	0.992	NA
1	100	0	0	2	100	0.3	1	1	1	1	1	1	1	1	1	NA
1	100	0	0	5	100	0	0.506	0.172	1	0.705	0.471	1	1	0.302	0.671	NA
1	100	0	0	5	100	0.1	1	1	1	1	1	1	1	1	1	NA
1	100	0	0	5	100	0.3	1	1	1	1	1	1	1	1	1	NA
1	100	0	0	10	100	0	0.891	0.453	1	0.902	0.701	1	1	0.303	0.696	NA
1	100	0	0	10	100	0.1	1	1	1	1	1	1	1	1	1	NA
1	100	0	0	10	100	0.3	1	1	1	1	1	1	1	1	1	NA
1	100	0	0	25	100	0	1	0.973	1	0.998	0.959	1	0.999	0.312	0.715	NA
1	100	0	0	25	100	0.1	1	1	1	1	1	1	1	1	1	NA
1	100	0	0	25	100	0.3	1	1	1	1	1	1	1	1	1	NA
1	100	0	0	50	100	0	1	0.996	1	0.999	0.993	1	1	0.304	0.69	NA
1	100	0	0	50	100	0.1	1	1	1	1	1	1	1	1	1	NA
1	100	0	0	50	100	0.3	1	1	1	1	1	1	1	1	1	NA
1	100	0	1	0	100	0	0.11	0.077	1	0.372	0.362	1	1	0.311	0.658	NA
1	100	0	1	0	100	0.1	0.794	0.734	1	0.89	0.878	1	1	0.844	0.912	NA
1	100	0	1	0	100	0.3	0.999	0.999	1	0.999	0.999	1	1	0.999	1	NA
1	100	0	2	0	100	0	0.193	0.094	1	0.459	0.321	1	1	0.323	0.66	NA
1	100	0	2	0	100	0.1	0.982	0.967	1	0.994	0.986	1	1	0.993	0.991	NA
1	100	0	2	0	100	0.3	1	1	1	1	1	1	1	1	1	NA
1	100	0	5	0	100	0	0.5	0.165	1	0.696	0.441	1	1	0.295	0.658	NA
1	100	0	5	0	100	0.1	1	1	1	1	1	1	1	1	1	NA
1	100	0	5	0	100	0.3	1	1	1	1	1	1	1	1	1	NA
1	100	0	10	0	100	0	0.891	0.449	1	0.908	0.686	1	1	0.303	0.686	NA
1	100	0	10	0	100	0.1	1	1	1	1	1	1	1	1	1	NA
1	100	0	10	0	100	0.3	1	1	1	1	1	1	1	1	1	NA
1	100	0	25	0	100	0	1	0.975	1	0.997	0.958	1	0.999	0.31	0.714	NA
1	100	0	25	0	100	0.1	1	1	1	1	1	1	1	1	1	NA
1	100	0	25	0	100	0.3	1	1	1	1	1	1	1	1	1	NA
1	100	0	50	0	100	0	1	0.996	1	0.999	0.995	1	1	0.301	0.688	NA
1	100	0	50	0	100	0.1	1	1	1	1	1	1	1	1	1	NA
1	100	0	50	0	100	0.3	1	1	1	1	1	1	1	1	1	NA
1	100	1	0	0	100	0	0.114	0.078	0.958	0.217	0.15	0.961	0.914	0.228	0.449	NA
1	100	1	0	0	100	0.1	0.579	0.522	0.946	0.649	0.592	0.944	0.942	0.63	0.694	NA
1	100	1	0	0	100	0.3	0.983	0.985	0.993	0.988	0.985	0.994	0.967	0.985	0.967	NA
1	100	2	0	0	100	0	0.202	0.091	0.983	0.359	0.225	0.997	0.992	0.271	0.548	NA
1	100	2	0	0	100	0.1	0.95	0.91	0.999	0.965	0.949	1	1	0.964	0.958	NA
1	100	2	0	0	100	0.3	1	1	1	1	1	1	1	1	1	NA
1	100	2	2	0	100	0	0.358	0.133	1	0.61	0.384	1	1	0.309	0.672	NA
1	100	2	2	0	100	0.1	1	1	1	1	1	1	1	1	0.999	NA
1	100	2	2	0	100	0.3	1	1	1	1	1	1	1	1	1	NA
1	100	5	0	0	100	0	0.508	0.18	0.997	0.643	0.392	0.999	0.998	0.282	0.605	NA
1	100	5	0	0	100	0.1	1	1	1	1	1	1	1	1	1	NA
1	100	5	0	0	100	0.3	1	1	1	1	1	1	1	1	1	NA
1	100	5	5	0	100	0	0.814	0.354	1	0.856	0.631	1	1	0.312	0.699	NA
1	100	5	5	0	100	0.1	1	1	1	1	1	1	1	1	1	NA
1	100	5	5	0	100	0.3	1	1	1	1	1	1	1	1	1	NA
1	100	10	0	0	100	0	0.881	0.45	0.999	0.878	0.649	1	1	0.281	0.66	NA
1	100	10	0	0	100	0.1	1	1	1	1	1	1	1	1	1	NA
1	100	10	0	0	100	0.3	1	1	1	1	1	1	1	1	1	NA
1	100	10	10	0	100	0	0.989	0.805	1	0.977	0.854	1	1	0.31	0.723	NA
1	100	10	10	0	100	0.1	1	1	1	1	1	1	1	1	1	NA
1	100	10	10	0	100	0.3	1	1	1	1	1	1	1	1	1	NA
1	100	25	0	0	100	0	0.998	0.959	1	0.996	0.951	1	0.999	0.301	0.699	NA
1	100	25	0	0	100	0.1	1	1	1	1	1	1	1	1	1	NA
1	100	25	0	0	100	0.3	1	1	1	1	1	1	1	1	1	NA
1	100	25	25	0	100	0	1	0.991	1	0.998	0.985	1	1	0.29	0.689	NA
1	100	25	25	0	100	0.1	1	1	1	1	1	1	1	1	1	NA
1	100	25	25	0	100	0.3	1	1	1	1	1	1	1	1	1	NA
1	100	50	0	0	100	0	1	0.994	1	0.999	0.995	1	1	0.291	0.686	NA
1	100	50	0	0	100	0.1	1	1	1	1	1	1	1	1	1	NA
1	100	50	0	0	100	0.3	1	1	1	1	1	1	1	1	1	NA
3	100	0	0	1	100	0	0.114	0.078	0.958	0.217	0.15	0.961	0.914	0.228	0.449	NA
3	100	0	0	1	100	0.1	0.579	0.522	0.946	0.649	0.592	0.944	0.942	0.63	0.694	NA
3	100	0	0	1	100	0.3	0.983	0.985	0.993	0.988	0.985	0.994	0.967	0.985	0.967	NA
3	100	0	0	2	100	0	0.202	0.091	0.983	0.359	0.225	0.997	0.992	0.271	0.548	NA
3	100	0	0	2	100	0.1	0.95	0.91	0.999	0.965	0.949	1	1	0.964	0.958	NA
3	100	0	0	2	100	0.3	1	1	1	1	1	1	1	1	1	NA
3	100	0	0	5	100	0	0.508	0.18	0.997	0.643	0.392	0.999	0.998	0.282	0.605	NA
3	100	0	0	5	100	0.1	1	1	1	1	1	1	1	1	1	NA
3	100	0	0	5	100	0.3	1	1	1	1	1	1	1	1	1	NA
3	100	0	0	10	100	0	0.881	0.45	0.999	0.878	0.649	1	1	0.281	0.66	NA
3	100	0	0	10	100	0.1	1	1	1	1	1	1	1	1	1	NA
3	100	0	0	10	100	0.3	1	1	1	1	1	1	1	1	1	NA
3	100	0	0	25	100	0	0.998	0.959	1	0.996	0.951	1	0.999	0.301	0.699	NA
3	100	0	0	25	100	0.1	1	1	1	1	1	1	1	1	1	NA
3	100	0	0	25	100	0.3	1	1	1	1	1	1	1	1	1	NA
3	100	0	0	50	100	0	1	0.994	1	0.999	0.995	1	1	0.291	0.686	NA
3	100	0	0	50	100	0.1	1	1	1	1	1	1	1	1	1	NA
3	100	0	0	50	100	0.3	1	1	1	1	1	1	1	1	1	NA
3	100	0	1	0	100	0	0.112	0.066	0.595	0.15	0.1	0.648	0.546	0.17	0.295	NA
3	100	0	1	0	100	0.1	0.398	0.33	0.634	0.421	0.369	0.668	0.582	0.439	0.459	NA
3	100	0	1	0	100	0.3	0.872	0.857	0.904	0.879	0.866	0.908	0.693	0.877	0.759	NA
3	100	0	2	0	100	0	0.197	0.082	0.847	0.256	0.146	0.908	0.866	0.227	0.424	NA
3	100	0	2	0	100	0.1	0.865	0.789	0.979	0.882	0.844	0.987	0.948	0.885	0.851	NA
3	100	0	2	0	100	0.3	0.999	0.999	1	1	0.999	1	0.995	0.999	1	NA
3	100	0	5	0	100	0	0.503	0.164	0.979	0.56	0.336	0.993	0.992	0.253	0.522	NA
3	100	0	5	0	100	0.1	1	1	1	1	1	1	1	1	1	NA
3	100	0	5	0	100	0.3	1	1	1	1	1	1	1	1	1	NA
3	100	0	10	0	100	0	0.866	0.433	0.995	0.836	0.594	0.999	0.998	0.268	0.612	NA
3	100	0	10	0	100	0.1	1	1	1	1	1	1	1	1	1	NA
3	100	0	10	0	100	0.3	1	1	1	1	1	1	1	1	1	NA
3	100	0	25	0	100	0	0.998	0.945	1	0.989	0.928	1	0.999	0.291	0.676	NA
3	100	0	25	0	100	0.1	1	1	1	1	1	1	1	1	1	NA
3	100	0	25	0	100	0.3	1	1	1	1	1	1	1	1	1	NA
3	100	0	50	0	100	0	1	0.993	1	0.999	0.988	1	1	0.289	0.678	NA
3	100	0	50	0	100	0.1	1	1	1	1	1	1	1	1	1	NA
3	100	0	50	0	100	0.3	1	1	1	1	1	1	1	1	1	NA
3	100	1	0	0	100	0	0.094	0.06	0.145	0.091	0.08	0.163	0.149	0.083	0.113	NA
3	100	1	0	0	100	0.1	0.162	0.139	0.197	0.162	0.151	0.216	0.142	0.179	0.162	NA
3	100	1	0	0	100	0.3	0.384	0.376	0.396	0.388	0.374	0.387	0.186	0.379	0.278	NA
3	100	2	0	0	100	0	0.158	0.076	0.291	0.138	0.094	0.34	0.278	0.098	0.186	NA
3	100	2	0	0	100	0.1	0.492	0.421	0.568	0.48	0.433	0.59	0.348	0.481	0.409	NA
3	100	2	0	0	100	0.3	0.916	0.909	0.933	0.915	0.909	0.93	0.526	0.922	0.763	NA
3	100	2	2	0	100	0	0.324	0.128	0.901	0.376	0.228	0.938	0.929	0.217	0.457	NA
3	100	2	2	0	100	0.1	0.993	0.981	1	0.994	0.99	1	0.993	0.99	0.984	NA
3	100	2	2	0	100	0.3	1	1	1	1	1	1	1	1	1	NA
3	100	5	0	0	100	0	0.388	0.154	0.646	0.33	0.205	0.715	0.648	0.15	0.313	NA
3	100	5	0	0	100	0.1	0.993	0.976	0.999	0.989	0.982	0.999	0.919	0.993	0.969	NA
3	100	5	0	0	100	0.3	1	1	1	1	1	1	0.999	1	1	NA
3	100	5	5	0	100	0	0.744	0.341	0.992	0.73	0.477	0.998	0.994	0.268	0.588	NA
3	100	5	5	0	100	0.1	1	1	1	1	1	1	1	1	1	NA
3	100	5	5	0	100	0.3	1	1	1	1	1	1	1	1	1	NA
3	100	10	0	0	100	0	0.719	0.361	0.912	0.638	0.443	0.941	0.923	0.203	0.452	NA
3	100	10	0	0	100	0.1	1	1	1	1	1	1	1	1	1	NA
3	100	10	0	0	100	0.3	1	1	1	1	1	1	1	1	1	NA
3	100	10	10	0	100	0	0.976	0.751	1	0.944	0.793	1	0.998	0.28	0.643	NA
3	100	10	10	0	100	0.1	1	1	1	1	1	1	1	1	1	NA
3	100	10	10	0	100	0.3	1	1	1	1	1	1	1	1	1	NA
3	100	25	0	0	100	0	0.984	0.868	0.996	0.948	0.851	0.996	0.993	0.255	0.574	NA
3	100	25	0	0	100	0.1	1	1	1	1	1	1	1	1	1	NA
3	100	25	0	0	100	0.3	1	1	1	1	1	1	1	1	1	NA
3	100	25	25	0	100	0	1	0.98	1	0.997	0.968	1	1	0.279	0.655	NA
3	100	25	25	0	100	0.1	1	1	1	1	1	1	1	1	1	NA
3	100	25	25	0	100	0.3	1	1	1	1	1	1	1	1	1	NA
3	100	50	0	0	100	0	1	0.98	1	0.998	0.975	1	1	0.252	0.626	NA
3	100	50	0	0	100	0.1	1	1	1	1	1	1	1	1	1	NA
3	100	50	0	0	100	0.3	1	1	1	1	1	1	1	1	1	NA
6	100	0	0	1	100	0	0.109	0.074	0.333	0.123	0.088	0.393	0.311	0.129	0.194	NA
6	100	0	0	1	100	0.1	0.286	0.243	0.403	0.296	0.258	0.428	0.324	0.299	0.302	NA
6	100	0	0	1	100	0.3	0.673	0.659	0.705	0.682	0.67	0.707	0.409	0.678	0.53	NA
6	100	0	0	2	100	0	0.193	0.075	0.619	0.198	0.118	0.69	0.606	0.163	0.327	NA
6	100	0	0	2	100	0.1	0.739	0.645	0.881	0.765	0.694	0.905	0.736	0.76	0.683	NA
6	100	0	0	2	100	0.3	0.998	0.998	0.999	0.999	0.998	0.999	0.903	0.998	0.983	NA
6	100	0	0	5	100	0	0.475	0.155	0.92	0.482	0.293	0.953	0.931	0.214	0.444	NA
6	100	0	0	5	100	0.1	1	0.998	1	1	0.999	1	0.998	1	0.998	NA
6	100	0	0	5	100	0.3	1	1	1	1	1	1	1	1	1	NA
6	100	0	0	10	100	0	0.84	0.408	0.989	0.78	0.545	0.994	0.99	0.244	0.564	NA
6	100	0	0	10	100	0.1	1	1	1	1	1	1	1	1	1	NA
6	100	0	0	10	100	0.3	1	1	1	1	1	1	1	1	1	NA
6	100	0	0	25	100	0	0.995	0.929	1	0.98	0.899	1	0.998	0.283	0.652	NA
6	100	0	0	25	100	0.1	1	1	1	1	1	1	1	1	1	NA
6	100	0	0	25	100	0.3	1	1	1	1	1	1	1	1	1	NA
6	100	0	0	50	100	0	1	0.991	1	0.998	0.989	1	1	0.277	0.665	NA
6	100	0	0	50	100	0.1	1	1	1	1	1	1	1	1	1	NA
6	100	0	0	50	100	0.3	1	1	1	1	1	1	1	1	1	NA
6	100	0	1	0	100	0	0.094	0.06	0.145	0.091	0.08	0.163	0.149	0.083	0.113	NA
6	100	0	1	0	100	0.1	0.162	0.139	0.197	0.162	0.151	0.216	0.142	0.179	0.162	NA
6	100	0	1	0	100	0.3	0.384	0.376	0.396	0.388	0.374	0.387	0.186	0.379	0.278	NA
6	100	0	2	0	100	0	0.158	0.076	0.291	0.138	0.094	0.34	0.278	0.098	0.186	NA
6	100	0	2	0	100	0.1	0.492	0.421	0.568	0.48	0.433	0.59	0.348	0.481	0.409	NA
6	100	0	2	0	100	0.3	0.916	0.909	0.933	0.915	0.909	0.93	0.526	0.922	0.763	NA
6	100	0	5	0	100	0	0.388	0.154	0.646	0.33	0.205	0.715	0.648	0.15	0.313	NA
6	100	0	5	0	100	0.1	0.993	0.976	0.999	0.989	0.982	0.999	0.919	0.993	0.969	NA
6	100	0	5	0	100	0.3	1	1	1	1	1	1	0.999	1	1	NA
6	100	0	10	0	100	0	0.719	0.361	0.912	0.638	0.443	0.941	0.923	0.203	0.452	NA
6	100	0	10	0	100	0.1	1	1	1	1	1	1	1	1	1	NA
6	100	0	10	0	100	0.3	1	1	1	1	1	1	1	1	1	NA
6	100	0	25	0	100	0	0.984	0.868	0.996	0.948	0.851	0.996	0.993	0.255	0.574	NA
6	100	0	25	0	100	0.1	1	1	1	1	1	1	1	1	1	NA
6	100	0	25	0	100	0.3	1	1	1	1	1	1	1	1	1	NA
6	100	0	50	0	100	0	1	0.98	1	0.998	0.975	1	1	0.252	0.626	NA
6	100	0	50	0	100	0.1	1	1	1	1	1	1	1	1	1	NA
6	100	0	50	0	100	0.3	1	1	1	1	1	1	1	1	1	NA
6	100	1	0	0	100	0	0.068	0.053	0.071	0.066	0.06	0.071	0.07	0.06	0.068	NA
6	100	1	0	0	100	0.1	0.079	0.073	0.083	0.078	0.078	0.089	0.064	0.075	0.084	NA
6	100	1	0	0	100	0.3	0.136	0.135	0.138	0.135	0.139	0.14	0.076	0.143	0.106	NA
6	100	2	0	0	100	0	0.081	0.062	0.095	0.09	0.08	0.096	0.094	0.064	0.081	NA
6	100	2	0	0	100	0.1	0.178	0.154	0.188	0.172	0.156	0.191	0.1	0.171	0.15	NA
6	100	2	0	0	100	0.3	0.398	0.391	0.404	0.398	0.395	0.403	0.132	0.395	0.247	NA
6	100	2	2	0	100	0	0.228	0.108	0.385	0.192	0.13	0.426	0.364	0.121	0.208	NA
6	100	2	2	0	100	0.1	0.803	0.729	0.878	0.792	0.732	0.883	0.521	0.8	0.662	NA
6	100	2	2	0	100	0.3	0.999	0.999	0.999	0.999	0.999	0.999	0.847	0.999	0.985	NA
6	100	5	0	0	100	0	0.165	0.096	0.201	0.129	0.108	0.218	0.182	0.088	0.13	NA
6	100	5	0	0	100	0.1	0.706	0.634	0.723	0.676	0.621	0.73	0.309	0.688	0.523	NA
6	100	5	0	0	100	0.3	0.99	0.987	0.991	0.991	0.99	0.992	0.612	0.991	0.926	NA
6	100	5	5	0	100	0	0.55	0.256	0.776	0.475	0.304	0.83	0.762	0.178	0.369	NA
6	100	5	5	0	100	0.1	1	1	1	1	1	1	0.997	1	1	NA
6	100	5	5	0	100	0.3	1	1	1	1	1	1	1	1	1	NA
6	100	10	0	0	100	0	0.338	0.186	0.394	0.284	0.199	0.429	0.353	0.104	0.215	NA
6	100	10	0	0	100	0.1	0.999	0.994	0.999	0.999	0.994	1	0.822	0.998	0.978	NA
6	100	10	0	0	100	0.3	1	1	1	1	1	1	1	1	1	NA
6	100	10	10	0	100	0	0.878	0.537	0.959	0.787	0.579	0.967	0.952	0.221	0.491	NA
6	100	10	10	0	100	0.1	1	1	1	1	1	1	1	1	1	NA
6	100	10	10	0	100	0.3	1	1	1	1	1	1	1	1	1	NA
6	100	25	0	0	100	0	0.739	0.493	0.791	0.652	0.511	0.805	0.756	0.19	0.375	NA
6	100	25	0	0	100	0.1	1	1	1	1	1	1	1	1	1	NA
6	100	25	0	0	100	0.3	1	1	1	1	1	1	1	1	1	NA
6	100	25	25	0	100	0	0.997	0.928	1	0.977	0.923	1	0.998	0.255	0.573	NA
6	100	25	25	0	100	0.1	1	1	1	1	1	1	1	1	1	NA
6	100	25	25	0	100	0.3	1	1	1	1	1	1	1	1	1	NA
6	100	50	0	0	100	0	0.955	0.819	0.968	0.902	0.802	0.97	0.95	0.219	0.479	NA
6	100	50	0	0	100	0.1	1	1	1	1	1	1	1	1	1	NA
6	100	50	0	0	100	0.3	1	1	1	1	1	1	1	1	1	NA
1	500	0	0	1	100	0	0.099	0.066	1	0.18	0.165	0.891	0.809	0.19	0.351	NA
1	500	0	0	1	100	0.1	0.852	0.841	0.987	0.878	0.866	0.945	0.909	0.861	0.799	NA
1	500	0	0	1	100	0.3	1	1	1	1	1	1	0.995	1	0.999	NA
1	500	0	0	2	100	0	0.133	0.073	0.879	0.187	0.131	0.882	0.833	0.172	0.338	NA
1	500	0	0	2	100	0.1	0.991	0.992	0.998	0.995	0.994	0.997	0.981	0.992	0.965	NA
1	500	0	0	2	100	0.3	1	1	1	1	1	1	1	1	1	NA
1	500	0	0	5	100	0	0.275	0.09	0.833	0.279	0.148	0.903	0.856	0.153	0.328	NA
1	500	0	0	5	100	0.1	1	1	1	1	1	1	0.999	1	1	NA
1	500	0	0	5	100	0.3	1	1	1	1	1	1	1	1	1	NA
1	500	0	0	10	100	0	0.503	0.156	0.835	0.383	0.233	0.91	0.864	0.149	0.355	NA
1	500	0	0	10	100	0.1	1	1	1	1	1	1	1	1	1	NA
1	500	0	0	10	100	0.3	1	1	1	1	1	1	1	1	1	NA
1	500	0	0	25	100	0	0.757	0.326	0.865	0.548	0.366	0.904	0.873	0.146	0.329	NA
1	500	0	0	25	100	0.1	1	1	1	1	1	1	1	1	1	NA
1	500	0	0	25	100	0.3	1	1	1	1	1	1	1	1	1	NA
1	500	0	0	50	100	0	0.809	0.484	0.861	0.673	0.511	0.896	0.871	0.177	0.327	NA
1	500	0	0	50	100	0.1	1	1	1	1	1	1	1	1	1	NA
1	500	0	0	50	100	0.3	1	1	1	1	1	1	1	1	1	NA
1	500	0	1	0	100	0	0.1	0.06	0.98	0.153	0.133	0.817	0.713	0.175	0.306	NA
1	500	0	1	0	100	0.1	0.812	0.799	0.948	0.826	0.817	0.907	0.819	0.82	0.727	NA
1	500	0	1	0	100	0.3	1	1	1	1	1	1	0.974	1	0.997	NA
1	500	0	2	0	100	0	0.129	0.079	0.847	0.192	0.137	0.853	0.794	0.172	0.321	NA
1	500	0	2	0	100	0.1	0.99	0.987	0.997	0.99	0.989	0.997	0.958	0.991	0.963	NA
1	500	0	2	0	100	0.3	1	1	1	1	1	1	1	1	1	NA
1	500	0	5	0	100	0	0.272	0.091	0.81	0.264	0.151	0.888	0.845	0.151	0.324	NA
1	500	0	5	0	100	0.1	1	1	1	1	1	1	0.999	1	1	NA
1	500	0	5	0	100	0.3	1	1	1	1	1	1	1	1	1	NA
1	500	0	10	0	100	0	0.503	0.156	0.829	0.366	0.227	0.902	0.854	0.148	0.344	NA
1	500	0	10	0	100	0.1	1	1	1	1	1	1	1	1	1	NA
1	500	0	10	0	100	0.3	1	1	1	1	1	1	1	1	1	NA
1	500	0	25	0	100	0	0.755	0.338	0.863	0.546	0.364	0.905	0.869	0.142	0.331	NA
1	500	0	25	0	100	0.1	1	1	1	1	1	1	1	1	1	NA
1	500	0	25	0	100	0.3	1	1	1	1	1	1	1	1	1	NA
1	500	0	50	0	100	0	0.803	0.476	0.862	0.671	0.511	0.893	0.869	0.175	0.33	NA
1	500	0	50	0	100	0.1	1	1	1	1	1	1	1	1	1	NA
1	500	0	50	0	100	0.3	1	1	1	1	1	1	1	1	1	NA
1	500	1	0	0	100	0	0.086	0.059	0.5	0.111	0.083	0.486	0.35	0.126	0.212	NA
1	500	1	0	0	100	0.1	0.613	0.599	0.706	0.627	0.61	0.708	0.412	0.628	0.513	NA
1	500	1	0	0	100	0.3	0.987	0.987	0.991	0.99	0.99	0.99	0.618	0.988	0.943	NA
1	500	2	0	0	100	0	0.13	0.069	0.615	0.167	0.113	0.668	0.551	0.137	0.27	NA
1	500	2	0	0	100	0.1	0.957	0.951	0.978	0.96	0.951	0.98	0.752	0.959	0.876	NA
1	500	2	0	0	100	0.3	1	1	1	1	1	1	0.984	1	1	NA
1	500	2	2	0	100	0	0.188	0.082	0.826	0.222	0.151	0.878	0.815	0.156	0.316	NA
1	500	2	2	0	100	0.1	1	1	1	1	1	1	0.989	1	0.998	NA
1	500	2	2	0	100	0.3	1	1	1	1	1	1	1	1	1	NA
1	500	5	0	0	100	0	0.266	0.095	0.718	0.246	0.147	0.795	0.74	0.131	0.275	NA
1	500	5	0	0	100	0.1	1	1	1	1	1	1	0.989	1	1	NA
1	500	5	0	0	100	0.3	1	1	1	1	1	1	1	1	1	NA
1	500	5	5	0	100	0	0.412	0.131	0.815	0.328	0.182	0.896	0.845	0.151	0.343	NA
1	500	5	5	0	100	0.1	1	1	1	1	1	1	1	1	1	NA
1	500	5	5	0	100	0.3	1	1	1	1	1	1	1	1	1	NA
1	500	10	0	0	100	0	0.481	0.156	0.778	0.355	0.224	0.872	0.789	0.135	0.32	NA
1	500	10	0	0	100	0.1	1	1	1	1	1	1	1	1	1	NA
1	500	10	0	0	100	0.3	1	1	1	1	1	1	1	1	1	NA
1	500	10	10	0	100	0	0.629	0.239	0.828	0.464	0.278	0.888	0.832	0.157	0.347	NA
1	500	10	10	0	100	0.1	1	1	1	1	1	1	1	1	1	NA
1	500	10	10	0	100	0.3	1	1	1	1	1	1	1	1	1	NA
1	500	25	0	0	100	0	0.732	0.33	0.847	0.533	0.357	0.888	0.828	0.141	0.325	NA
1	500	25	0	0	100	0.1	1	1	1	1	1	1	1	1	1	NA
1	500	25	0	0	100	0.3	1	1	1	1	1	1	1	1	1	NA
1	500	25	25	0	100	0	0.786	0.422	0.852	0.636	0.464	0.874	0.868	0.181	0.323	NA
1	500	25	25	0	100	0.1	1	1	1	1	1	1	1	1	1	NA
1	500	25	25	0	100	0.3	1	1	1	1	1	1	1	1	1	NA
1	500	50	0	0	100	0	0.804	0.496	0.851	0.674	0.48	0.883	0.855	0.169	0.335	NA
1	500	50	0	0	100	0.1	1	1	1	1	1	1	1	1	1	NA
1	500	50	0	0	100	0.3	1	1	1	1	1	1	1	1	1	NA
3	500	0	0	1	100	0	0.086	0.059	0.5	0.111	0.083	0.486	0.35	0.126	0.212	NA
3	500	0	0	1	100	0.1	0.613	0.599	0.706	0.627	0.61	0.708	0.412	0.628	0.513	NA
3	500	0	0	1	100	0.3	0.987	0.987	0.991	0.99	0.99	0.99	0.618	0.988	0.943	NA
3	500	0	0	2	100	0	0.13	0.069	0.615	0.167	0.113	0.668	0.551	0.137	0.27	NA
3	500	0	0	2	100	0.1	0.957	0.951	0.978	0.96	0.951	0.98	0.752	0.959	0.876	NA
3	500	0	0	2	100	0.3	1	1	1	1	1	1	0.984	1	1	NA
3	500	0	0	5	100	0	0.266	0.095	0.718	0.246	0.147	0.795	0.74	0.131	0.275	NA
3	500	0	0	5	100	0.1	1	1	1	1	1	1	0.989	1	1	NA
3	500	0	0	5	100	0.3	1	1	1	1	1	1	1	1	1	NA
3	500	0	0	10	100	0	0.481	0.156	0.778	0.355	0.224	0.872	0.789	0.135	0.32	NA
3	500	0	0	10	100	0.1	1	1	1	1	1	1	1	1	1	NA
3	500	0	0	10	100	0.3	1	1	1	1	1	1	1	1	1	NA
3	500	0	0	25	100	0	0.732	0.33	0.847	0.533	0.357	0.888	0.828	0.141	0.325	NA
3	500	0	0	25	100	0.1	1	1	1	1	1	1	1	1	1	NA
3	500	0	0	25	100	0.3	1	1	1	1	1	1	1	1	1	NA
3	500	0	0	50	100	0	0.804	0.496	0.851	0.674	0.48	0.883	0.855	0.169	0.335	NA
3	500	0	0	50	100	0.1	1	1	1	1	1	1	1	1	1	NA
3	500	0	0	50	100	0.3	1	1	1	1	1	1	1	1	1	NA
3	500	0	1	0	100	0	0.093	0.049	0.231	0.088	0.072	0.263	0.193	0.09	0.154	NA
3	500	0	1	0	100	0.1	0.431	0.418	0.476	0.437	0.428	0.474	0.22	0.43	0.314	NA
3	500	0	1	0	100	0.3	0.883	0.883	0.892	0.882	0.881	0.893	0.318	0.882	0.716	NA
3	500	0	2	0	100	0	0.13	0.08	0.388	0.136	0.097	0.448	0.34	0.114	0.189	NA
3	500	0	2	0	100	0.1	0.872	0.859	0.903	0.878	0.868	0.914	0.474	0.871	0.722	NA
3	500	0	2	0	100	0.3	1	1	1	1	1	1	0.813	1	0.999	NA
3	500	0	5	0	100	0	0.257	0.082	0.593	0.217	0.128	0.674	0.564	0.108	0.224	NA
3	500	0	5	0	100	0.1	1	1	1	1	1	1	0.944	1	1	NA
3	500	0	5	0	100	0.3	1	1	1	1	1	1	1	1	1	NA
3	500	0	10	0	100	0	0.447	0.144	0.707	0.31	0.192	0.796	0.716	0.13	0.288	NA
3	500	0	10	0	100	0.1	1	1	1	1	1	1	0.999	1	1	NA
3	500	0	10	0	100	0.3	1	1	1	1	1	1	1	1	1	NA
3	500	0	25	0	100	0	0.706	0.32	0.811	0.513	0.344	0.866	0.788	0.141	0.318	NA
3	500	0	25	0	100	0.1	1	1	1	1	1	1	1	1	1	NA
3	500	0	25	0	100	0.3	1	1	1	1	1	1	1	1	1	NA
3	500	0	50	0	100	0	0.791	0.475	0.837	0.653	0.477	0.855	0.84	0.164	0.332	NA
3	500	0	50	0	100	0.1	1	1	1	1	1	1	1	1	1	NA
3	500	0	50	0	100	0.3	1	1	1	1	1	1	1	1	1	NA
3	500	1	0	0	100	0	0.081	0.05	0.092	0.064	0.055	0.101	0.088	0.056	0.08	NA
3	500	1	0	0	100	0.1	0.18	0.175	0.185	0.182	0.177	0.189	0.092	0.185	0.117	NA
3	500	1	0	0	100	0.3	0.418	0.421	0.419	0.416	0.42	0.426	0.113	0.418	0.239	NA
3	500	2	0	0	100	0	0.113	0.061	0.134	0.092	0.075	0.155	0.124	0.071	0.1	NA
3	500	2	0	0	100	0.1	0.493	0.476	0.51	0.49	0.483	0.514	0.144	0.489	0.307	NA
3	500	2	0	0	100	0.3	0.917	0.915	0.918	0.916	0.917	0.916	0.261	0.915	0.75	NA
3	500	2	2	0	100	0	0.17	0.085	0.454	0.164	0.109	0.516	0.381	0.106	0.192	NA
3	500	2	2	0	100	0.1	0.997	0.991	0.999	0.996	0.992	0.999	0.671	0.996	0.951	NA
3	500	2	2	0	100	0.3	1	1	1	1	1	1	0.987	1	1	NA
3	500	5	0	0	100	0	0.191	0.083	0.248	0.168	0.117	0.288	0.229	0.079	0.138	NA
3	500	5	0	0	100	0.1	0.991	0.99	0.991	0.991	0.99	0.991	0.498	0.99	0.919	NA
3	500	5	0	0	100	0.3	1	1	1	1	1	1	0.938	1	1	NA
3	500	5	5	0	100	0	0.372	0.123	0.635	0.278	0.173	0.719	0.619	0.133	0.269	NA
3	500	5	5	0	100	0.1	1	1	1	1	1	1	0.994	1	1	NA
3	500	5	5	0	100	0.3	1	1	1	1	1	1	1	1	1	NA
3	500	10	0	0	100	0	0.316	0.134	0.425	0.232	0.155	0.471	0.379	0.108	0.187	NA
3	500	10	0	0	100	0.1	1	1	1	1	1	1	0.953	1	1	NA
3	500	10	0	0	100	0.3	1	1	1	1	1	1	1	1	1	NA
3	500	10	10	0	100	0	0.556	0.249	0.718	0.41	0.267	0.788	0.714	0.146	0.296	NA
3	500	10	10	0	100	0.1	1	1	1	1	1	1	1	1	1	NA
3	500	10	10	0	100	0.3	1	1	1	1	1	1	1	1	1	NA
3	500	25	0	0	100	0	0.574	0.269	0.656	0.425	0.307	0.702	0.594	0.131	0.268	NA
3	500	25	0	0	100	0.1	1	1	1	1	1	1	1	1	1	NA
3	500	25	0	0	100	0.3	1	1	1	1	1	1	1	1	1	NA
3	500	25	25	0	100	0	0.755	0.408	0.816	0.581	0.415	0.844	0.817	0.171	0.318	NA
3	500	25	25	0	100	0.1	1	1	1	1	1	1	1	1	1	NA
3	500	25	25	0	100	0.3	1	1	1	1	1	1	1	1	1	NA
3	500	50	0	0	100	0	0.707	0.41	0.754	0.572	0.426	0.774	0.726	0.146	0.299	NA
3	500	50	0	0	100	0.1	1	1	1	1	1	1	1	1	1	NA
3	500	50	0	0	100	0.3	1	1	1	1	1	1	1	1	1	NA
6	500	0	0	1	100	0	0.087	0.049	0.145	0.079	0.064	0.159	0.123	0.071	0.111	NA
6	500	0	0	1	100	0.1	0.305	0.292	0.327	0.305	0.295	0.337	0.141	0.306	0.208	NA
6	500	0	0	1	100	0.3	0.721	0.719	0.728	0.721	0.721	0.727	0.208	0.719	0.48	NA
6	500	0	0	2	100	0	0.128	0.072	0.252	0.104	0.079	0.286	0.217	0.097	0.143	NA
6	500	0	0	2	100	0.1	0.742	0.728	0.783	0.745	0.729	0.786	0.29	0.746	0.548	NA
6	500	0	0	2	100	0.3	0.996	0.997	0.997	0.996	0.997	0.999	0.551	0.998	0.975	NA
6	500	0	0	5	100	0	0.243	0.088	0.456	0.194	0.127	0.534	0.402	0.101	0.189	NA
6	500	0	0	5	100	0.1	1	1	1	1	1	1	0.817	1	0.997	NA
6	500	0	0	5	100	0.3	1	1	1	1	1	1	1	1	1	NA
6	500	0	0	10	100	0	0.415	0.147	0.609	0.288	0.184	0.699	0.59	0.123	0.253	NA
6	500	0	0	10	100	0.1	1	1	1	1	1	1	0.997	1	1	NA
6	500	0	0	10	100	0.3	1	1	1	1	1	1	1	1	1	NA
6	500	0	0	25	100	0	0.669	0.302	0.762	0.508	0.339	0.819	0.734	0.137	0.306	NA
6	500	0	0	25	100	0.1	1	1	1	1	1	1	1	1	1	NA
6	500	0	0	25	100	0.3	1	1	1	1	1	1	1	1	1	NA
6	500	0	0	50	100	0	0.77	0.456	0.819	0.627	0.459	0.845	0.813	0.156	0.321	NA
6	500	0	0	50	100	0.1	1	1	1	1	1	1	1	1	1	NA
6	500	0	0	50	100	0.3	1	1	1	1	1	1	1	1	1	NA
6	500	0	1	0	100	0	0.081	0.05	0.092	0.064	0.055	0.101	0.088	0.056	0.08	NA
6	500	0	1	0	100	0.1	0.18	0.175	0.185	0.182	0.177	0.189	0.092	0.185	0.117	NA
6	500	0	1	0	100	0.3	0.418	0.421	0.419	0.416	0.42	0.426	0.113	0.418	0.239	NA
6	500	0	2	0	100	0	0.113	0.061	0.134	0.092	0.075	0.155	0.124	0.071	0.1	NA
6	500	0	2	0	100	0.1	0.493	0.476	0.51	0.49	0.483	0.514	0.144	0.489	0.307	NA
6	500	0	2	0	100	0.3	0.917	0.915	0.918	0.916	0.917	0.916	0.261	0.915	0.75	NA
6	500	0	5	0	100	0	0.191	0.083	0.248	0.168	0.117	0.288	0.229	0.079	0.138	NA
6	500	0	5	0	100	0.1	0.991	0.99	0.991	0.991	0.99	0.991	0.498	0.99	0.919	NA
6	500	0	5	0	100	0.3	1	1	1	1	1	1	0.938	1	1	NA
6	500	0	10	0	100	0	0.316	0.134	0.425	0.232	0.155	0.471	0.379	0.108	0.187	NA
6	500	0	10	0	100	0.1	1	1	1	1	1	1	0.953	1	1	NA
6	500	0	10	0	100	0.3	1	1	1	1	1	1	1	1	1	NA
6	500	0	25	0	100	0	0.574	0.269	0.656	0.425	0.307	0.702	0.594	0.131	0.268	NA
6	500	0	25	0	100	0.1	1	1	1	1	1	1	1	1	1	NA
6	500	0	25	0	100	0.3	1	1	1	1	1	1	1	1	1	NA
6	500	0	50	0	100	0	0.707	0.41	0.754	0.572	0.426	0.774	0.726	0.146	0.299	NA
6	500	0	50	0	100	0.1	1	1	1	1	1	1	1	1	1	NA
6	500	0	50	0	100	0.3	1	1	1	1	1	1	1	1	1	NA
6	500	1	0	0	100	0	0.059	0.047	0.059	0.051	0.045	0.065	0.06	0.051	0.056	NA
6	500	1	0	0	100	0.1	0.087	0.089	0.09	0.088	0.083	0.091	0.061	0.082	0.059	NA
6	500	1	0	0	100	0.3	0.153	0.148	0.15	0.15	0.153	0.15	0.065	0.146	0.084	NA
6	500	2	0	0	100	0	0.07	0.057	0.082	0.067	0.056	0.073	0.076	0.052	0.062	NA
6	500	2	0	0	100	0.1	0.185	0.188	0.187	0.181	0.173	0.192	0.081	0.174	0.118	NA
6	500	2	0	0	100	0.3	0.441	0.442	0.438	0.439	0.438	0.447	0.104	0.44	0.24	NA
6	500	2	2	0	100	0	0.123	0.066	0.16	0.105	0.092	0.179	0.149	0.072	0.102	NA
6	500	2	2	0	100	0.1	0.809	0.79	0.812	0.805	0.797	0.815	0.211	0.794	0.608	NA
6	500	2	2	0	100	0.3	0.999	0.999	0.999	0.999	0.999	0.999	0.537	0.999	0.978	NA
6	500	5	0	0	100	0	0.103	0.068	0.108	0.081	0.071	0.111	0.092	0.066	0.083	NA
6	500	5	0	0	100	0.1	0.709	0.697	0.713	0.705	0.69	0.714	0.142	0.698	0.453	NA
6	500	5	0	0	100	0.3	0.992	0.991	0.992	0.99	0.99	0.992	0.353	0.989	0.921	NA
6	500	5	5	0	100	0	0.249	0.103	0.314	0.176	0.129	0.346	0.25	0.099	0.153	NA
6	500	5	5	0	100	0.1	1	1	1	1	1	1	0.815	1	1	NA
6	500	5	5	0	100	0.3	1	1	1	1	1	1	1	1	1	NA
6	500	10	0	0	100	0	0.15	0.088	0.164	0.113	0.102	0.161	0.118	0.074	0.101	NA
6	500	10	0	0	100	0.1	0.999	0.999	0.999	0.998	0.997	1	0.444	0.999	0.964	NA
6	500	10	0	0	100	0.3	1	1	1	1	1	1	0.949	1	1	NA
6	500	10	10	0	100	0	0.405	0.184	0.481	0.308	0.215	0.524	0.418	0.107	0.207	NA
6	500	10	10	0	100	0.1	1	1	1	1	1	1	0.998	1	1	NA
6	500	10	10	0	100	0.3	1	1	1	1	1	1	1	1	1	NA
6	500	25	0	0	100	0	0.309	0.175	0.337	0.24	0.165	0.358	0.248	0.094	0.156	NA
6	500	25	0	0	100	0.1	1	1	1	1	1	1	0.996	1	1	NA
6	500	25	0	0	100	0.3	1	1	1	1	1	1	1	1	1	NA
6	500	25	25	0	100	0	0.629	0.34	0.683	0.477	0.343	0.719	0.656	0.147	0.26	NA
6	500	25	25	0	100	0.1	1	1	1	1	1	1	1	1	1	NA
6	500	25	25	0	100	0.3	1	1	1	1	1	1	1	1	1	NA
6	500	50	0	0	100	0	0.476	0.285	0.502	0.379	0.283	0.521	0.413	0.116	0.191	NA
6	500	50	0	0	100	0.1	1	1	1	1	1	1	1	1	1	NA
6	500	50	0	0	100	0.3	1	1	1	1	1	1	1	1	1	NA
1	10	0	0	1	500	0	0.193	0.096	1	1	1	1	1	0.845	1	1
1	10	0	0	1	500	0.1	0.995	0.986	1	1	1	1	1	1	1	1
1	10	0	0	1	500	0.3	1	1	1	1	1	1	1	1	1	1
1	10	0	0	2	500	0	0.46	0.188	1	1	1	1	1	0.822	1	1
1	10	0	0	2	500	0.1	1	1	1	1	1	1	1	1	1	1
1	10	0	0	2	500	0.3	1	1	1	1	1	1	1	1	1	1
1	10	0	0	5	500	0	0.999	1	1	1	1	1	1	0.808	0.999	1
1	10	0	0	5	500	0.1	1	1	1	1	1	1	1	1	1	1
1	10	0	0	5	500	0.3	1	1	1	1	1	1	1	1	1	1
1	10	0	0	10	500	0	1	1	1	1	1	1	1	0.822	1	1
1	10	0	0	10	500	0.1	1	1	1	1	1	1	1	1	1	1
1	10	0	0	10	500	0.3	1	1	1	1	1	1	1	1	1	1
1	10	0	1	0	500	0	0.194	0.095	1	1	1	1	1	0.836	1	1
1	10	0	1	0	500	0.1	0.992	0.979	1	1	1	1	1	1	1	1
1	10	0	1	0	500	0.3	1	1	1	1	1	1	1	1	1	1
1	10	0	2	0	500	0	0.459	0.193	1	1	1	1	1	0.813	1	1
1	10	0	2	0	500	0.1	1	1	1	1	1	1	1	1	1	1
1	10	0	2	0	500	0.3	1	1	1	1	1	1	1	1	1	1
1	10	0	5	0	500	0	0.999	1	1	1	1	1	1	0.805	0.999	1
1	10	0	5	0	500	0.1	1	1	1	1	1	1	1	1	1	1
1	10	0	5	0	500	0.3	1	1	1	1	1	1	1	1	1	1
1	10	0	10	0	500	0	1	1	1	1	1	1	1	0.82	1	1
1	10	0	10	0	500	0.1	1	1	1	1	1	1	1	1	1	1
1	10	0	10	0	500	0.3	1	1	1	1	1	1	1	1	1	1
1	10	1	0	0	500	0	0.206	0.107	1	1	1	1	1	0.792	1	1
1	10	1	0	0	500	0.1	0.94	0.883	1	1	1	1	1	1	1	1
1	10	1	0	0	500	0.3	1	1	1	1	1	1	1	1	1	1
1	10	2	0	0	500	0	0.459	0.203	1	1	1	1	1	0.783	1	1
1	10	2	0	0	500	0.1	1	1	1	1	1	1	1	1	1	1
1	10	2	0	0	500	0.3	1	1	1	1	1	1	1	1	1	1
1	10	2	2	0	500	0	0.964	1	1	1	1	1	1	0.82	1	1
1	10	2	2	0	500	0.1	1	1	1	1	1	1	1	1	1	1
1	10	2	2	0	500	0.3	1	1	1	1	1	1	1	1	1	1
1	10	5	0	0	500	0	0.999	1	1	1	1	1	1	0.792	1	1
1	10	5	0	0	500	0.1	1	1	1	1	1	1	1	1	1	1
1	10	5	0	0	500	0.3	1	1	1	1	1	1	1	1	1	1
1	10	5	5	0	500	0	1	1	1	1	1	1	1	0.824	1	1
1	10	5	5	0	500	0.1	1	1	1	1	1	1	1	1	1	1
1	10	5	5	0	500	0.3	1	1	1	1	1	1	1	1	1	1
1	10	10	0	0	500	0	1	1	1	1	1	1	1	0.807	1	1
1	10	10	0	0	500	0.1	1	1	1	1	1	1	1	1	1	1
1	10	10	0	0	500	0.3	1	1	1	1	1	1	1	1	1	1
3	10	0	0	1	500	0	0.206	0.107	1	1	1	1	1	0.792	1	1
3	10	0	0	1	500	0.1	0.94	0.883	1	1	1	1	1	1	1	1
3	10	0	0	1	500	0.3	1	1	1	1	1	1	1	1	1	1
3	10	0	0	2	500	0	0.459	0.203	1	1	1	1	1	0.783	1	1
3	10	0	0	2	500	0.1	1	1	1	1	1	1	1	1	1	1
3	10	0	0	2	500	0.3	1	1	1	1	1	1	1	1	1	1
3	10	0	0	5	500	0	0.999	1	1	1	1	1	1	0.792	1	1
3	10	0	0	5	500	0.1	1	1	1	1	1	1	1	1	1	1
3	10	0	0	5	500	0.3	1	1	1	1	1	1	1	1	1	1
3	10	0	0	10	500	0	1	1	1	1	1	1	1	0.807	1	1
3	10	0	0	10	500	0.1	1	1	1	1	1	1	1	1	1	1
3	10	0	0	10	500	0.3	1	1	1	1	1	1	1	1	1	1
3	10	0	1	0	500	0	0.207	0.105	1	0.994	1	1	1	0.729	1	1
3	10	0	1	0	500	0.1	0.827	0.708	1	1	1	1	1	0.997	1	1
3	10	0	1	0	500	0.3	1	1	1	1	1	1	1	1	1	1
3	10	0	2	0	500	0	0.467	0.208	1	1	1	1	1	0.737	1	1
3	10	0	2	0	500	0.1	1	0.996	1	1	1	1	1	1	1	1
3	10	0	2	0	500	0.3	1	1	1	1	1	1	1	1	1	1
3	10	0	5	0	500	0	1	1	1	1	1	1	1	0.771	0.999	1
3	10	0	5	0	500	0.1	1	1	1	1	1	1	1	1	1	1
3	10	0	5	0	500	0.3	1	1	1	1	1	1	1	1	1	1
3	10	0	10	0	500	0	1	1	1	1	1	1	1	0.793	1	1
3	10	0	10	0	500	0.1	1	1	1	1	1	1	1	1	1	1
3	10	0	10	0	500	0.3	1	1	1	1	1	1	1	1	1	1
3	10	1	0	0	500	0	0.202	0.114	1	0.75	0.795	1	0.999	0.551	0.98	1
3	10	1	0	0	500	0.1	0.467	0.312	1	0.837	0.844	1	0.998	0.841	0.987	1
3	10	1	0	0	500	0.3	0.968	0.934	1	0.99	0.981	1	1	0.988	0.997	1
3	10	2	0	0	500	0	0.485	0.213	1	0.997	0.999	1	1	0.612	0.987	1
3	10	2	0	0	500	0.1	0.953	0.845	1	1	1	1	1	1	1	1
3	10	2	0	0	500	0.3	1	1	1	1	1	1	1	1	1	1
3	10	2	2	0	500	0	0.95	0.999	1	1	1	1	1	0.771	1	1
3	10	2	2	0	500	0.1	1	1	1	1	1	1	1	1	1	1
3	10	2	2	0	500	0.3	1	1	1	1	1	1	1	1	1	1
3	10	5	0	0	500	0	0.999	1	1	1	1	1	1	0.703	0.996	1
3	10	5	0	0	500	0.1	1	1	1	1	1	1	1	1	1	1
3	10	5	0	0	500	0.3	1	1	1	1	1	1	1	1	1	1
3	10	5	5	0	500	0	1	1	1	1	1	1	1	0.793	0.999	1
3	10	5	5	0	500	0.1	1	1	1	1	1	1	1	1	1	1
3	10	5	5	0	500	0.3	1	1	1	1	1	1	1	1	1	1
3	10	10	0	0	500	0	1	1	1	1	1	1	1	0.736	0.999	1
3	10	10	0	0	500	0.1	1	1	1	1	1	1	1	1	1	1
3	10	10	0	0	500	0.3	1	1	1	1	1	1	1	1	1	1
6	10	0	0	1	500	0	0.212	0.111	1	0.946	0.999	1	1	0.676	1	1
6	10	0	0	1	500	0.1	0.67	0.519	1	0.991	1	1	1	0.985	1	1
6	10	0	0	1	500	0.3	0.998	0.997	1	1	1	1	1	1	1	1
6	10	0	0	2	500	0	0.478	0.205	1	1	1	1	1	0.702	0.998	1
6	10	0	0	2	500	0.1	0.995	0.973	1	1	1	1	1	1	1	1
6	10	0	0	2	500	0.3	1	1	1	1	1	1	1	1	1	1
6	10	0	0	5	500	0	1	1	1	1	1	1	1	0.753	0.998	1
6	10	0	0	5	500	0.1	1	1	1	1	1	1	1	1	1	1
6	10	0	0	5	500	0.3	1	1	1	1	1	1	1	1	1	1
6	10	0	0	10	500	0	1	1	1	1	1	1	1	0.784	1	1
6	10	0	0	10	500	0.1	1	1	1	1	1	1	1	1	1	1
6	10	0	0	10	500	0.3	1	1	1	1	1	1	1	1	1	1
6	10	0	1	0	500	0	0.202	0.114	1	0.75	0.795	1	0.999	0.551	0.98	1
6	10	0	1	0	500	0.1	0.467	0.312	1	0.837	0.844	1	0.998	0.841	0.987	1
6	10	0	1	0	500	0.3	0.968	0.934	1	0.99	0.981	1	1	0.988	0.997	1
6	10	0	2	0	500	0	0.485	0.213	1	0.997	0.999	1	1	0.612	0.987	1
6	10	0	2	0	500	0.1	0.953	0.845	1	1	1	1	1	1	1	1
6	10	0	2	0	500	0.3	1	1	1	1	1	1	1	1	1	1
6	10	0	5	0	500	0	0.999	1	1	1	1	1	1	0.703	0.996	1
6	10	0	5	0	500	0.1	1	1	1	1	1	1	1	1	1	1
6	10	0	5	0	500	0.3	1	1	1	1	1	1	1	1	1	1
6	10	0	10	0	500	0	1	1	1	1	1	1	1	0.736	0.999	1
6	10	0	10	0	500	0.1	1	1	1	1	1	1	1	1	1	1
6	10	0	10	0	500	0.3	1	1	1	1	1	1	1	1	1	1
6	10	1	0	0	500	0	0.2	0.104	0.643	0.315	0.223	0.713	0.633	0.241	0.526	0.71
6	10	1	0	0	500	0.1	0.257	0.151	0.649	0.352	0.266	0.708	0.646	0.366	0.546	0.697
6	10	1	0	0	500	0.3	0.53	0.462	0.713	0.582	0.529	0.738	0.652	0.591	0.615	0.702
6	10	2	0	0	500	0	0.458	0.217	0.955	0.704	0.582	0.967	0.935	0.356	0.798	0.967
6	10	2	0	0	500	0.1	0.674	0.444	0.979	0.86	0.791	0.988	0.965	0.861	0.916	0.983
6	10	2	0	0	500	0.3	0.986	0.964	0.999	0.991	0.985	0.999	0.987	0.989	0.983	0.992
6	10	2	2	0	500	0	0.943	0.906	1	1	1	1	1	0.63	0.996	1
6	10	2	2	0	500	0.1	1	1	1	1	1	1	1	1	1	1
6	10	2	2	0	500	0.3	1	1	1	1	1	1	1	1	1	1
6	10	5	0	0	500	0	0.997	0.991	1	1	1	1	0.997	0.515	0.96	1
6	10	5	0	0	500	0.1	1	1	1	1	1	1	1	1	1	1
6	10	5	0	0	500	0.3	1	1	1	1	1	1	1	1	1	1
6	10	5	5	0	500	0	1	1	1	1	1	1	1	0.713	0.998	1
6	10	5	5	0	500	0.1	1	1	1	1	1	1	1	1	1	1
6	10	5	5	0	500	0.3	1	1	1	1	1	1	1	1	1	1
6	10	10	0	0	500	0	1	1	1	1	1	1	1	0.602	0.982	1
6	10	10	0	0	500	0.1	1	1	1	1	1	1	1	1	1	1
6	10	10	0	0	500	0.3	1	1	1	1	1	1	1	1	1	1
1	50	0	0	1	500	0	0.119	0.064	1	1	1	1	1	0.627	0.988	1
1	50	0	0	1	500	0.1	1	1	1	1	1	1	1	1	1	1
1	50	0	0	1	500	0.3	1	1	1	1	1	1	1	1	1	1
1	50	0	0	2	500	0	0.224	0.1	1	1	1	1	1	0.617	0.985	1
1	50	0	0	2	500	0.1	1	1	1	1	1	1	1	1	1	1
1	50	0	0	2	500	0.3	1	1	1	1	1	1	1	1	1	1
1	50	0	0	5	500	0	0.719	0.265	1	1	1	1	1	0.643	0.992	1
1	50	0	0	5	500	0.1	1	1	1	1	1	1	1	1	1	1
1	50	0	0	5	500	0.3	1	1	1	1	1	1	1	1	1	1
1	50	0	0	10	500	0	0.993	1	1	1	1	1	1	0.617	0.991	1
1	50	0	0	10	500	0.1	1	1	1	1	1	1	1	1	1	1
1	50	0	0	10	500	0.3	1	1	1	1	1	1	1	1	1	1
1	50	0	0	25	500	0	1	1	1	1	1	1	1	0.628	0.989	1
1	50	0	0	25	500	0.1	1	1	1	1	1	1	1	1	1	1
1	50	0	0	25	500	0.3	1	1	1	1	1	1	1	1	1	1
1	50	0	0	50	500	0	1	1	1	1	1	1	1	0.623	0.984	1
1	50	0	0	50	500	0.1	1	1	1	1	1	1	1	1	1	1
1	50	0	0	50	500	0.3	1	1	1	1	1	1	1	1	1	1
1	50	0	1	0	500	0	0.115	0.058	1	0.994	1	1	1	0.603	0.987	1
1	50	0	1	0	500	0.1	1	1	1	1	1	1	1	1	1	1
1	50	0	1	0	500	0.3	1	1	1	1	1	1	1	1	1	1
1	50	0	2	0	500	0	0.22	0.095	1	0.998	1	1	1	0.607	0.984	1
1	50	0	2	0	500	0.1	1	1	1	1	1	1	1	1	1	1
1	50	0	2	0	500	0.3	1	1	1	1	1	1	1	1	1	1
1	50	0	5	0	500	0	0.721	0.273	1	1	1	1	1	0.638	0.992	1
1	50	0	5	0	500	0.1	1	1	1	1	1	1	1	1	1	1
1	50	0	5	0	500	0.3	1	1	1	1	1	1	1	1	1	1
1	50	0	10	0	500	0	0.992	1	1	1	1	1	1	0.618	0.989	1
1	50	0	10	0	500	0.1	1	1	1	1	1	1	1	1	1	1
1	50	0	10	0	500	0.3	1	1	1	1	1	1	1	1	1	1
1	50	0	25	0	500	0	1	1	1	1	1	1	1	0.626	0.989	1
1	50	0	25	0	500	0.1	1	1	1	1	1	1	1	1	1	1
1	50	0	25	0	500	0.3	1	1	1	1	1	1	1	1	1	1
1	50	0	50	0	500	0	1	1	1	1	1	1	1	0.622	0.984	1
1	50	0	50	0	500	0.1	1	1	1	1	1	1	1	1	1	1
1	50	0	50	0	500	0.3	1	1	1	1	1	1	1	1	1	1
1	50	1	0	0	500	0	0.115	0.051	1	0.816	1	1	1	0.53	0.953	1
1	50	1	0	0	500	0.1	0.997	0.992	1	1	1	1	1	1	0.999	1
1	50	1	0	0	500	0.3	1	1	1	1	1	1	1	1	1	1
1	50	2	0	0	500	0	0.214	0.088	1	0.989	1	1	1	0.561	0.967	1
1	50	2	0	0	500	0.1	1	1	1	1	1	1	1	1	1	1
1	50	2	0	0	500	0.3	1	1	1	1	1	1	1	1	1	1
1	50	2	2	0	500	0	0.556	0.201	1	1	1	1	1	0.616	0.98	1
1	50	2	2	0	500	0.1	1	1	1	1	1	1	1	1	1	1
1	50	2	2	0	500	0.3	1	1	1	1	1	1	1	1	1	1
1	50	5	0	0	500	0	0.711	0.262	1	1	1	1	1	0.62	0.986	1
1	50	5	0	0	500	0.1	1	1	1	1	1	1	1	1	1	1
1	50	5	0	0	500	0.3	1	1	1	1	1	1	1	1	1	1
1	50	5	5	0	500	0	0.993	1	1	1	1	1	1	0.617	0.989	1
1	50	5	5	0	500	0.1	1	1	1	1	1	1	1	1	1	1
1	50	5	5	0	500	0.3	1	1	1	1	1	1	1	1	1	1
1	50	10	0	0	500	0	0.993	1	1	1	1	1	1	0.604	0.986	1
1	50	10	0	0	500	0.1	1	1	1	1	1	1	1	1	1	1
1	50	10	0	0	500	0.3	1	1	1	1	1	1	1	1	1	1
1	50	10	10	0	500	0	1	1	1	1	1	1	1	0.63	0.985	1
1	50	10	10	0	500	0.1	1	1	1	1	1	1	1	1	1	1
1	50	10	10	0	500	0.3	1	1	1	1	1	1	1	1	1	1
1	50	25	0	0	500	0	1	1	1	1	1	1	1	0.625	0.986	1
1	50	25	0	0	500	0.1	1	1	1	1	1	1	1	1	1	1
1	50	25	0	0	500	0.3	1	1	1	1	1	1	1	1	1	1
1	50	25	25	0	500	0	1	1	1	1	1	1	1	0.609	0.984	1
1	50	25	25	0	500	0.1	1	1	1	1	1	1	1	1	1	1
1	50	25	25	0	500	0.3	1	1	1	1	1	1	1	1	1	1
1	50	50	0	0	500	0	1	1	1	1	1	1	1	0.618	0.982	1
1	50	50	0	0	500	0.1	1	1	1	1	1	1	1	1	1	1
1	50	50	0	0	500	0.3	1	1	1	1	1	1	1	1	1	1
3	50	0	0	1	500	0	0.115	0.051	1	0.816	1	1	1	0.53	0.953	1
3	50	0	0	1	500	0.1	0.997	0.992	1	1	1	1	1	1	0.999	1
3	50	0	0	1	500	0.3	1	1	1	1	1	1	1	1	1	1
3	50	0	0	2	500	0	0.214	0.088	1	0.989	1	1	1	0.561	0.967	1
3	50	0	0	2	500	0.1	1	1	1	1	1	1	1	1	1	1
3	50	0	0	2	500	0.3	1	1	1	1	1	1	1	1	1	1
3	50	0	0	5	500	0	0.711	0.262	1	1	1	1	1	0.62	0.986	1
3	50	0	0	5	500	0.1	1	1	1	1	1	1	1	1	1	1
3	50	0	0	5	500	0.3	1	1	1	1	1	1	1	1	1	1
3	50	0	0	10	500	0	0.993	1	1	1	1	1	1	0.604	0.986	1
3	50	0	0	10	500	0.1	1	1	1	1	1	1	1	1	1	1
3	50	0	0	10	500	0.3	1	1	1	1	1	1	1	1	1	1
3	50	0	0	25	500	0	1	1	1	1	1	1	1	0.625	0.986	1
3	50	0	0	25	500	0.1	1	1	1	1	1	1	1	1	1	1
3	50	0	0	25	500	0.3	1	1	1	1	1	1	1	1	1	1
3	50	0	0	50	500	0	1	1	1	1	1	1	1	0.618	0.982	1
3	50	0	0	50	500	0.1	1	1	1	1	1	1	1	1	1	1
3	50	0	0	50	500	0.3	1	1	1	1	1	1	1	1	1	1
3	50	0	1	0	500	0	0.113	0.066	1	0.583	0.746	1	1	0.425	0.886	1
3	50	0	1	0	500	0.1	0.94	0.911	1	0.989	0.995	1	1	0.993	0.994	1
3	50	0	1	0	500	0.3	1	1	1	1	1	1	1	1	1	1
3	50	0	2	0	500	0	0.222	0.094	1	0.952	0.992	1	1	0.493	0.932	1
3	50	0	2	0	500	0.1	1	1	1	1	1	1	1	1	1	1
3	50	0	2	0	500	0.3	1	1	1	1	1	1	1	1	1	1
3	50	0	5	0	500	0	0.704	0.259	1	1	1	1	1	0.58	0.977	1
3	50	0	5	0	500	0.1	1	1	1	1	1	1	1	1	1	1
3	50	0	5	0	500	0.3	1	1	1	1	1	1	1	1	1	1
3	50	0	10	0	500	0	0.993	1	1	1	1	1	1	0.586	0.985	1
3	50	0	10	0	500	0.1	1	1	1	1	1	1	1	1	1	1
3	50	0	10	0	500	0.3	1	1	1	1	1	1	1	1	1	1
3	50	0	25	0	500	0	1	1	1	1	1	1	1	0.609	0.984	1
3	50	0	25	0	500	0.1	1	1	1	1	1	1	1	1	1	1
3	50	0	25	0	500	0.3	1	1	1	1	1	1	1	1	1	1
3	50	0	50	0	500	0	1	1	1	1	1	1	1	0.613	0.982	1
3	50	0	50	0	500	0.1	1	1	1	1	1	1	1	1	1	1
3	50	0	50	0	500	0.3	1	1	1	1	1	1	1	1	1	1
3	50	1	0	0	500	0	0.115	0.069	0.95	0.26	0.176	0.991	0.97	0.201	0.495	0.986
3	50	1	0	0	500	0.1	0.524	0.429	0.956	0.632	0.55	0.988	0.961	0.667	0.713	0.984
3	50	1	0	0	500	0.3	0.977	0.972	0.994	0.981	0.976	0.995	0.982	0.983	0.96	0.981
3	50	2	0	0	500	0	0.22	0.092	1	0.624	0.439	1	1	0.321	0.706	1
3	50	2	0	0	500	0.1	0.988	0.96	1	0.999	0.995	1	1	0.999	0.996	1
3	50	2	0	0	500	0.3	1	1	1	1	1	1	1	1	1	1
3	50	2	2	0	500	0	0.548	0.194	1	0.999	1	1	1	0.517	0.944	1
3	50	2	2	0	500	0.1	1	1	1	1	1	1	1	1	1	1
3	50	2	2	0	500	0.3	1	1	1	1	1	1	1	1	1	1
3	50	5	0	0	500	0	0.693	0.252	1	0.997	0.996	1	1	0.437	0.909	1
3	50	5	0	0	500	0.1	1	1	1	1	1	1	1	1	1	1
3	50	5	0	0	500	0.3	1	1	1	1	1	1	1	1	1	1
3	50	5	5	0	500	0	0.994	0.991	1	1	1	1	1	0.581	0.979	1
3	50	5	5	0	500	0.1	1	1	1	1	1	1	1	1	1	1
3	50	5	5	0	500	0.3	1	1	1	1	1	1	1	1	1	1
3	50	10	0	0	500	0	0.995	1	1	1	1	1	1	0.503	0.954	1
3	50	10	0	0	500	0.1	1	1	1	1	1	1	1	1	1	1
3	50	10	0	0	500	0.3	1	1	1	1	1	1	1	1	1	1
3	50	10	10	0	500	0	1	1	1	1	1	1	1	0.611	0.974	1
3	50	10	10	0	500	0.1	1	1	1	1	1	1	1	1	1	1
3	50	10	10	0	500	0.3	1	1	1	1	1	1	1	1	1	1
3	50	25	0	0	500	0	1	1	1	1	1	1	1	0.557	0.968	1
3	50	25	0	0	500	0.1	1	1	1	1	1	1	1	1	1	1
3	50	25	0	0	500	0.3	1	1	1	1	1	1	1	1	1	1
3	50	25	25	0	500	0	1	1	1	1	1	1	1	0.612	0.982	1
3	50	25	25	0	500	0.1	1	1	1	1	1	1	1	1	1	1
3	50	25	25	0	500	0.3	1	1	1	1	1	1	1	1	1	1
3	50	50	0	0	500	0	1	1	1	1	1	1	1	0.59	0.978	1
3	50	50	0	0	500	0.1	1	1	1	1	1	1	1	1	1	1
3	50	50	0	0	500	0.3	1	1	1	1	1	1	1	1	1	1
6	50	0	0	1	500	0	0.115	0.055	1	0.42	0.388	1	1	0.32	0.773	1
6	50	0	0	1	500	0.1	0.822	0.752	1	0.92	0.904	1	1	0.937	0.953	1
6	50	0	0	1	500	0.3	1	1	1	1	1	1	1	1	1	1
6	50	0	0	2	500	0	0.218	0.097	1	0.846	0.865	1	1	0.429	0.883	1
6	50	0	0	2	500	0.1	1	1	1	1	1	1	1	1	1	1
6	50	0	0	2	500	0.3	1	1	1	1	1	1	1	1	1	1
6	50	0	0	5	500	0	0.706	0.265	1	1	1	1	1	0.544	0.959	1
6	50	0	0	5	500	0.1	1	1	1	1	1	1	1	1	1	1
6	50	0	0	5	500	0.3	1	1	1	1	1	1	1	1	1	1
6	50	0	0	10	500	0	0.994	1	1	1	1	1	1	0.569	0.978	1
6	50	0	0	10	500	0.1	1	1	1	1	1	1	1	1	1	1
6	50	0	0	10	500	0.3	1	1	1	1	1	1	1	1	1	1
6	50	0	0	25	500	0	1	1	1	1	1	1	1	0.595	0.983	1
6	50	0	0	25	500	0.1	1	1	1	1	1	1	1	1	1	1
6	50	0	0	25	500	0.3	1	1	1	1	1	1	1	1	1	1
6	50	0	0	50	500	0	1	1	1	1	1	1	1	0.602	0.982	1
6	50	0	0	50	500	0.1	1	1	1	1	1	1	1	1	1	1
6	50	0	0	50	500	0.3	1	1	1	1	1	1	1	1	1	1
6	50	0	1	0	500	0	0.115	0.069	0.95	0.26	0.176	0.991	0.97	0.201	0.495	0.986
6	50	0	1	0	500	0.1	0.524	0.429	0.956	0.632	0.55	0.988	0.961	0.667	0.713	0.984
6	50	0	1	0	500	0.3	0.977	0.972	0.994	0.981	0.976	0.995	0.982	0.983	0.96	0.981
6	50	0	2	0	500	0	0.22	0.092	1	0.624	0.439	1	1	0.321	0.706	1
6	50	0	2	0	500	0.1	0.988	0.96	1	0.999	0.995	1	1	0.999	0.996	1
6	50	0	2	0	500	0.3	1	1	1	1	1	1	1	1	1	1
6	50	0	5	0	500	0	0.693	0.252	1	0.997	0.996	1	1	0.437	0.909	1
6	50	0	5	0	500	0.1	1	1	1	1	1	1	1	1	1	1
6	50	0	5	0	500	0.3	1	1	1	1	1	1	1	1	1	1
6	50	0	10	0	500	0	0.995	1	1	1	1	1	1	0.503	0.954	1
6	50	0	10	0	500	0.1	1	1	1	1	1	1	1	1	1	1
6	50	0	10	0	500	0.3	1	1	1	1	1	1	1	1	1	1
6	50	0	25	0	500	0	1	1	1	1	1	1	1	0.557	0.968	1
6	50	0	25	0	500	0.1	1	1	1	1	1	1	1	1	1	1
6	50	0	25	0	500	0.3	1	1	1	1	1	1	1	1	1	1
6	50	0	50	0	500	0	1	1	1	1	1	1	1	0.59	0.978	1
6	50	0	50	0	500	0.1	1	1	1	1	1	1	1	1	1	1
6	50	0	50	0	500	0.3	1	1	1	1	1	1	1	1	1	1
6	50	1	0	0	500	0	0.105	0.062	0.283	0.111	0.078	0.35	0.325	0.098	0.143	0.327
6	50	1	0	0	500	0.1	0.223	0.16	0.344	0.224	0.172	0.381	0.33	0.235	0.207	0.333
6	50	1	0	0	500	0.3	0.518	0.504	0.557	0.528	0.513	0.566	0.327	0.527	0.371	0.326
6	50	2	0	0	500	0	0.211	0.087	0.617	0.234	0.155	0.699	0.64	0.135	0.271	0.679
6	50	2	0	0	500	0.1	0.621	0.48	0.831	0.651	0.563	0.871	0.738	0.686	0.598	0.759
6	50	2	0	0	500	0.3	0.982	0.976	0.99	0.982	0.979	0.991	0.875	0.984	0.943	0.841
6	50	2	2	0	500	0	0.509	0.187	1	0.862	0.691	1	1	0.344	0.78	1
6	50	2	2	0	500	0.1	1	0.999	1	1	1	1	1	1	1	1
6	50	2	2	0	500	0.3	1	1	1	1	1	1	1	1	1	1
6	50	5	0	0	500	0	0.664	0.25	0.995	0.749	0.526	0.998	0.989	0.231	0.583	0.998
6	50	5	0	0	500	0.1	1	0.999	1	1	1	1	1	1	1	1
6	50	5	0	0	500	0.3	1	1	1	1	1	1	1	1	1	1
6	50	5	5	0	500	0	0.986	0.911	1	1	1	1	1	0.472	0.926	1
6	50	5	5	0	500	0.1	1	1	1	1	1	1	1	1	1	1
6	50	5	5	0	500	0.3	1	1	1	1	1	1	1	1	1	1
6	50	10	0	0	500	0	0.989	0.931	1	0.998	0.976	1	1	0.34	0.802	1
6	50	10	0	0	500	0.1	1	1	1	1	1	1	1	1	1	1
6	50	10	0	0	500	0.3	1	1	1	1	1	1	1	1	1	1
6	50	10	10	0	500	0	1	1	1	1	1	1	1	0.539	0.951	1
6	50	10	10	0	500	0.1	1	1	1	1	1	1	1	1	1	1
6	50	10	10	0	500	0.3	1	1	1	1	1	1	1	1	1	1
6	50	25	0	0	500	0	1	1	1	1	1	1	1	0.457	0.916	1
6	50	25	0	0	500	0.1	1	1	1	1	1	1	1	1	1	1
6	50	25	0	0	500	0.3	1	1	1	1	1	1	1	1	1	1
6	50	25	25	0	500	0	1	1	1	1	1	1	1	0.584	0.973	1
6	50	25	25	0	500	0.1	1	1	1	1	1	1	1	1	1	1
6	50	25	25	0	500	0.3	1	1	1	1	1	1	1	1	1	1
6	50	50	0	0	500	0	1	1	1	1	1	1	1	0.525	0.952	1
6	50	50	0	0	500	0.1	1	1	1	1	1	1	1	1	1	1
6	50	50	0	0	500	0.3	1	1	1	1	1	1	1	1	1	1
1	100	0	0	1	500	0	0.088	0.052	1	0.951	1	1	1	0.529	0.958	1
1	100	0	0	1	500	0.1	1	1	1	1	1	1	1	1	1	1
1	100	0	0	1	500	0.3	1	1	1	1	1	1	1	1	1	1
1	100	0	0	2	500	0	0.183	0.072	1	0.972	1	1	1	0.562	0.968	1
1	100	0	0	2	500	0.1	1	1	1	1	1	1	1	1	1	1
1	100	0	0	2	500	0.3	1	1	1	1	1	1	1	1	1	1
1	100	0	0	5	500	0	0.536	0.169	1	1	1	1	1	0.55	0.958	1
1	100	0	0	5	500	0.1	1	1	1	1	1	1	1	1	1	1
1	100	0	0	5	500	0.3	1	1	1	1	1	1	1	1	1	1
1	100	0	0	10	500	0	0.957	0.564	1	1	1	1	1	0.539	0.96	1
1	100	0	0	10	500	0.1	1	1	1	1	1	1	1	1	1	1
1	100	0	0	10	500	0.3	1	1	1	1	1	1	1	1	1	1
1	100	0	0	25	500	0	1	1	1	1	1	1	1	0.552	0.951	1
1	100	0	0	25	500	0.1	1	1	1	1	1	1	1	1	1	1
1	100	0	0	25	500	0.3	1	1	1	1	1	1	1	1	1	1
1	100	0	0	50	500	0	1	1	1	1	1	1	1	0.544	0.962	1
1	100	0	0	50	500	0.1	1	1	1	1	1	1	1	1	1	1
1	100	0	0	50	500	0.3	1	1	1	1	1	1	1	1	1	1
1	100	0	1	0	500	0	0.089	0.053	1	0.875	1	1	1	0.503	0.955	1
1	100	0	1	0	500	0.1	1	0.999	1	1	1	1	1	1	1	1
1	100	0	1	0	500	0.3	1	1	1	1	1	1	1	1	1	1
1	100	0	2	0	500	0	0.175	0.065	1	0.962	1	1	1	0.548	0.964	1
1	100	0	2	0	500	0.1	1	1	1	1	1	1	1	1	1	1
1	100	0	2	0	500	0.3	1	1	1	1	1	1	1	1	1	1
1	100	0	5	0	500	0	0.534	0.178	1	1	1	1	1	0.549	0.956	1
1	100	0	5	0	500	0.1	1	1	1	1	1	1	1	1	1	1
1	100	0	5	0	500	0.3	1	1	1	1	1	1	1	1	1	1
1	100	0	10	0	500	0	0.953	0.565	1	1	1	1	1	0.537	0.96	1
1	100	0	10	0	500	0.1	1	1	1	1	1	1	1	1	1	1
1	100	0	10	0	500	0.3	1	1	1	1	1	1	1	1	1	1
1	100	0	25	0	500	0	1	1	1	1	1	1	1	0.552	0.951	1
1	100	0	25	0	500	0.1	1	1	1	1	1	1	1	1	1	1
1	100	0	25	0	500	0.3	1	1	1	1	1	1	1	1	1	1
1	100	0	50	0	500	0	1	1	1	1	1	1	1	0.545	0.962	1
1	100	0	50	0	500	0.1	1	1	1	1	1	1	1	1	1	1
1	100	0	50	0	500	0.3	1	1	1	1	1	1	1	1	1	1
1	100	1	0	0	500	0	0.094	0.061	1	0.582	0.841	1	1	0.421	0.88	1
1	100	1	0	0	500	0.1	0.998	0.996	1	0.998	0.999	1	1	0.998	1	1
1	100	1	0	0	500	0.3	1	1	1	1	1	1	1	1	1	1
1	100	2	0	0	500	0	0.169	0.074	1	0.885	0.985	1	1	0.472	0.942	1
1	100	2	0	0	500	0.1	1	1	1	1	1	1	1	1	1	1
1	100	2	0	0	500	0.3	1	1	1	1	1	1	1	1	1	1
1	100	2	2	0	500	0	0.402	0.131	1	0.995	1	1	1	0.534	0.948	1
1	100	2	2	0	500	0.1	1	1	1	1	1	1	1	1	1	1
1	100	2	2	0	500	0.3	1	1	1	1	1	1	1	1	1	1
1	100	5	0	0	500	0	0.54	0.165	1	1	1	1	1	0.523	0.948	1
1	100	5	0	0	500	0.1	1	1	1	1	1	1	1	1	1	1
1	100	5	0	0	500	0.3	1	1	1	1	1	1	1	1	1	1
1	100	5	5	0	500	0	0.951	0.543	1	1	1	1	1	0.535	0.955	1
1	100	5	5	0	500	0.1	1	1	1	1	1	1	1	1	1	1
1	100	5	5	0	500	0.3	1	1	1	1	1	1	1	1	1	1
1	100	10	0	0	500	0	0.957	0.557	1	1	1	1	1	0.524	0.951	1
1	100	10	0	0	500	0.1	1	1	1	1	1	1	1	1	1	1
1	100	10	0	0	500	0.3	1	1	1	1	1	1	1	1	1	1
1	100	10	10	0	500	0	1	1	1	1	1	1	1	0.539	0.956	1
1	100	10	10	0	500	0.1	1	1	1	1	1	1	1	1	1	1
1	100	10	10	0	500	0.3	1	1	1	1	1	1	1	1	1	1
1	100	25	0	0	500	0	1	1	1	1	1	1	1	0.546	0.951	1
1	100	25	0	0	500	0.1	1	1	1	1	1	1	1	1	1	1
1	100	25	0	0	500	0.3	1	1	1	1	1	1	1	1	1	1
1	100	25	25	0	500	0	1	1	1	1	1	1	1	0.55	0.96	1
1	100	25	25	0	500	0.1	1	1	1	1	1	1	1	1	1	1
1	100	25	25	0	500	0.3	1	1	1	1	1	1	1	1	1	1
1	100	50	0	0	500	0	1	1	1	1	1	1	1	0.546	0.958	1
1	100	50	0	0	500	0.1	1	1	1	1	1	1	1	1	1	1
1	100	50	0	0	500	0.3	1	1	1	1	1	1	1	1	1	1
3	100	0	0	1	500	0	0.094	0.061	1	0.582	0.841	1	1	0.421	0.88	1
3	100	0	0	1	500	0.1	0.998	0.996	1	0.998	0.999	1	1	0.998	1	1
3	100	0	0	1	500	0.3	1	1	1	1	1	1	1	1	1	1
3	100	0	0	2	500	0	0.169	0.074	1	0.885	0.985	1	1	0.472	0.942	1
3	100	0	0	2	500	0.1	1	1	1	1	1	1	1	1	1	1
3	100	0	0	2	500	0.3	1	1	1	1	1	1	1	1	1	1
3	100	0	0	5	500	0	0.54	0.165	1	1	1	1	1	0.523	0.948	1
3	100	0	0	5	500	0.1	1	1	1	1	1	1	1	1	1	1
3	100	0	0	5	500	0.3	1	1	1	1	1	1	1	1	1	1
3	100	0	0	10	500	0	0.957	0.557	1	1	1	1	1	0.524	0.951	1
3	100	0	0	10	500	0.1	1	1	1	1	1	1	1	1	1	1
3	100	0	0	10	500	0.3	1	1	1	1	1	1	1	1	1	1
3	100	0	0	25	500	0	1	1	1	1	1	1	1	0.546	0.951	1
3	100	0	0	25	500	0.1	1	1	1	1	1	1	1	1	1	1
3	100	0	0	25	500	0.3	1	1	1	1	1	1	1	1	1	1
3	100	0	0	50	500	0	1	1	1	1	1	1	1	0.546	0.958	1
3	100	0	0	50	500	0.1	1	1	1	1	1	1	1	1	1	1
3	100	0	0	50	500	0.3	1	1	1	1	1	1	1	1	1	1
3	100	0	1	0	500	0	0.107	0.066	1	0.402	0.43	1	1	0.323	0.73	1
3	100	0	1	0	500	0.1	0.969	0.958	1	0.984	0.982	1	1	0.984	0.986	1
3	100	0	1	0	500	0.3	1	1	1	1	1	1	1	1	1	1
3	100	0	2	0	500	0	0.189	0.074	1	0.751	0.79	1	1	0.39	0.87	1
3	100	0	2	0	500	0.1	1	0.999	1	1	1	1	1	1	1	1
3	100	0	2	0	500	0.3	1	1	1	1	1	1	1	1	1	1
3	100	0	5	0	500	0	0.569	0.163	1	0.997	0.997	1	1	0.489	0.927	1
3	100	0	5	0	500	0.1	1	1	1	1	1	1	1	1	1	1
3	100	0	5	0	500	0.3	1	1	1	1	1	1	1	1	1	1
3	100	0	10	0	500	0	0.958	0.557	1	1	1	1	1	0.498	0.94	1
3	100	0	10	0	500	0.1	1	1	1	1	1	1	1	1	1	1
3	100	0	10	0	500	0.3	1	1	1	1	1	1	1	1	1	1
3	100	0	25	0	500	0	1	1	1	1	1	1	1	0.54	0.948	1
3	100	0	25	0	500	0.1	1	1	1	1	1	1	1	1	1	1
3	100	0	25	0	500	0.3	1	1	1	1	1	1	1	1	1	1
3	100	0	50	0	500	0	1	1	1	1	1	1	1	0.542	0.956	1
3	100	0	50	0	500	0.1	1	1	1	1	1	1	1	1	1	1
3	100	0	50	0	500	0.3	1	1	1	1	1	1	1	1	1	1
3	100	1	0	0	500	0	0.11	0.067	0.824	0.192	0.125	0.917	0.885	0.141	0.305	0.883
3	100	1	0	0	500	0.1	0.606	0.532	0.874	0.636	0.597	0.92	0.889	0.664	0.592	0.902
3	100	1	0	0	500	0.3	0.975	0.973	0.985	0.975	0.973	0.987	0.919	0.979	0.937	0.897
3	100	2	0	0	500	0	0.197	0.08	0.998	0.411	0.277	1	0.999	0.226	0.527	1
3	100	2	0	0	500	0.1	0.984	0.974	0.998	0.987	0.985	1	1	0.989	0.984	1
3	100	2	0	0	500	0.3	1	1	1	1	1	1	1	1	1	1
3	100	2	2	0	500	0	0.414	0.108	1	0.933	0.914	1	1	0.432	0.868	1
3	100	2	2	0	500	0.1	1	1	1	1	1	1	1	1	1	1
3	100	2	2	0	500	0.3	1	1	1	1	1	1	1	1	1	1
3	100	5	0	0	500	0	0.564	0.175	1	0.932	0.801	1	1	0.349	0.773	1
3	100	5	0	0	500	0.1	1	1	1	1	1	1	1	1	1	1
3	100	5	0	0	500	0.3	1	1	1	1	1	1	1	1	1	1
3	100	5	5	0	500	0	0.951	0.542	1	1	1	1	1	0.48	0.921	1
3	100	5	5	0	500	0.1	1	1	1	1	1	1	1	1	1	1
3	100	5	5	0	500	0.3	1	1	1	1	1	1	1	1	1	1
3	100	10	0	0	500	0	0.962	0.561	1	0.999	0.999	1	1	0.415	0.87	1
3	100	10	0	0	500	0.1	1	1	1	1	1	1	1	1	1	1
3	100	10	0	0	500	0.3	1	1	1	1	1	1	1	1	1	1
3	100	10	10	0	500	0	1	1	1	1	1	1	1	0.505	0.944	1
3	100	10	10	0	500	0.1	1	1	1	1	1	1	1	1	1	1
3	100	10	10	0	500	0.3	1	1	1	1	1	1	1	1	1	1
3	100	25	0	0	500	0	1	1	1	1	1	1	1	0.497	0.918	1
3	100	25	0	0	500	0.1	1	1	1	1	1	1	1	1	1	1
3	100	25	0	0	500	0.3	1	1	1	1	1	1	1	1	1	1
3	100	25	25	0	500	0	1	1	1	1	1	1	1	0.534	0.951	1
3	100	25	25	0	500	0.1	1	1	1	1	1	1	1	1	1	1
3	100	25	25	0	500	0.3	1	1	1	1	1	1	1	1	1	1
3	100	50	0	0	500	0	1	1	1	1	1	1	1	0.514	0.942	1
3	100	50	0	0	500	0.1	1	1	1	1	1	1	1	1	1	1
3	100	50	0	0	500	0.3	1	1	1	1	1	1	1	1	1	1
6	100	0	0	1	500	0	0.112	0.069	0.999	0.291	0.237	1	0.999	0.227	0.56	1
6	100	0	0	1	500	0.1	0.869	0.818	0.999	0.914	0.892	1	1	0.917	0.9	1
6	100	0	0	1	500	0.3	0.999	0.999	1	1	1	1	1	1	1	1
6	100	0	0	2	500	0	0.194	0.078	1	0.618	0.547	1	1	0.332	0.78	1
6	100	0	0	2	500	0.1	0.998	0.998	1	0.998	0.998	1	1	0.999	0.999	1
6	100	0	0	2	500	0.3	1	1	1	1	1	1	1	1	1	1
6	100	0	0	5	500	0	0.562	0.167	1	0.984	0.969	1	1	0.45	0.895	1
6	100	0	0	5	500	0.1	1	1	1	1	1	1	1	1	1	1
6	100	0	0	5	500	0.3	1	1	1	1	1	1	1	1	1	1
6	100	0	0	10	500	0	0.954	0.581	1	1	1	1	1	0.466	0.929	1
6	100	0	0	10	500	0.1	1	1	1	1	1	1	1	1	1	1
6	100	0	0	10	500	0.3	1	1	1	1	1	1	1	1	1	1
6	100	0	0	25	500	0	1	1	1	1	1	1	1	0.531	0.939	1
6	100	0	0	25	500	0.1	1	1	1	1	1	1	1	1	1	1
6	100	0	0	25	500	0.3	1	1	1	1	1	1	1	1	1	1
6	100	0	0	50	500	0	1	1	1	1	1	1	1	0.531	0.95	1
6	100	0	0	50	500	0.1	1	1	1	1	1	1	1	1	1	1
6	100	0	0	50	500	0.3	1	1	1	1	1	1	1	1	1	1
6	100	0	1	0	500	0	0.11	0.067	0.824	0.192	0.125	0.917	0.885	0.141	0.305	0.883
6	100	0	1	0	500	0.1	0.606	0.532	0.874	0.636	0.597	0.92	0.889	0.664	0.592	0.902
6	100	0	1	0	500	0.3	0.975	0.973	0.985	0.975	0.973	0.987	0.919	0.979	0.937	0.897
6	100	0	2	0	500	0	0.197	0.08	0.998	0.411	0.277	1	0.999	0.226	0.527	1
6	100	0	2	0	500	0.1	0.984	0.974	0.998	0.987	0.985	1	1	0.989	0.984	1
6	100	0	2	0	500	0.3	1	1	1	1	1	1	1	1	1	1
6	100	0	5	0	500	0	0.564	0.175	1	0.932	0.801	1	1	0.349	0.773	1
6	100	0	5	0	500	0.1	1	1	1	1	1	1	1	1	1	1
6	100	0	5	0	500	0.3	1	1	1	1	1	1	1	1	1	1
6	100	0	10	0	500	0	0.962	0.561	1	0.999	0.999	1	1	0.415	0.87	1
6	100	0	10	0	500	0.1	1	1	1	1	1	1	1	1	1	1
6	100	0	10	0	500	0.3	1	1	1	1	1	1	1	1	1	1
6	100	0	25	0	500	0	1	1	1	1	1	1	1	0.497	0.918	1
6	100	0	25	0	500	0.1	1	1	1	1	1	1	1	1	1	1
6	100	0	25	0	500	0.3	1	1	1	1	1	1	1	1	1	1
6	100	0	50	0	500	0	1	1	1	1	1	1	1	0.514	0.942	1
6	100	0	50	0	500	0.1	1	1	1	1	1	1	1	1	1	1
6	100	0	50	0	500	0.3	1	1	1	1	1	1	1	1	1	1
6	100	1	0	0	500	0	0.112	0.066	0.218	0.116	0.076	0.268	0.248	0.06	0.087	0.223
6	100	1	0	0	500	0.1	0.23	0.185	0.29	0.237	0.213	0.314	0.242	0.232	0.178	0.226
6	100	1	0	0	500	0.3	0.557	0.549	0.576	0.564	0.556	0.587	0.268	0.561	0.328	0.233
6	100	2	0	0	500	0	0.197	0.085	0.462	0.196	0.124	0.552	0.498	0.102	0.165	0.496
6	100	2	0	0	500	0.1	0.665	0.579	0.772	0.668	0.605	0.809	0.582	0.684	0.523	0.553
6	100	2	0	0	500	0.3	0.982	0.977	0.986	0.982	0.979	0.986	0.737	0.985	0.918	0.651
6	100	2	2	0	500	0	0.412	0.142	1	0.657	0.437	1	0.999	0.26	0.597	1
6	100	2	2	0	500	0.1	1	1	1	1	1	1	1	1	1	1
6	100	2	2	0	500	0.3	1	1	1	1	1	1	1	1	1	1
6	100	5	0	0	500	0	0.507	0.194	0.933	0.545	0.332	0.961	0.946	0.18	0.368	0.956
6	100	5	0	0	500	0.1	0.999	0.998	0.999	0.999	0.998	1	0.997	0.999	0.997	0.997
6	100	5	0	0	500	0.3	1	1	1	1	1	1	1	1	1	1
6	100	5	5	0	500	0	0.928	0.488	1	0.997	0.966	1	1	0.365	0.797	1
6	100	5	5	0	500	0.1	1	1	1	1	1	1	1	1	1	1
6	100	5	5	0	500	0.3	1	1	1	1	1	1	1	1	1	1
6	100	10	0	0	500	0	0.93	0.512	1	0.94	0.743	1	0.999	0.243	0.586	1
6	100	10	0	0	500	0.1	1	1	1	1	1	1	1	1	1	1
6	100	10	0	0	500	0.3	1	1	1	1	1	1	1	1	1	1
6	100	10	10	0	500	0	1	0.999	1	1	1	1	1	0.414	0.878	1
6	100	10	10	0	500	0.1	1	1	1	1	1	1	1	1	1	1
6	100	10	10	0	500	0.3	1	1	1	1	1	1	1	1	1	1
6	100	25	0	0	500	0	1	1	1	1	1	1	1	0.364	0.772	1
6	100	25	0	0	500	0.1	1	1	1	1	1	1	1	1	1	1
6	100	25	0	0	500	0.3	1	1	1	1	1	1	1	1	1	1
6	100	25	25	0	500	0	1	1	1	1	1	1	1	0.492	0.924	1
6	100	25	25	0	500	0.1	1	1	1	1	1	1	1	1	1	1
6	100	25	25	0	500	0.3	1	1	1	1	1	1	1	1	1	1
6	100	50	0	0	500	0	1	1	1	1	1	1	1	0.428	0.89	1
6	100	50	0	0	500	0.1	1	1	1	1	1	1	1	1	1	1
6	100	50	0	0	500	0.3	1	1	1	1	1	1	1	1	1	1
1	500	0	0	1	500	0	0.08	0.067	1	0.46	0.919	1	1	0.315	0.687	NA
1	500	0	0	1	500	0.1	1	1	1	1	1	1	1	1	1	NA
1	500	0	0	1	500	0.3	1	1	1	1	1	1	1	1	1	NA
1	500	0	0	2	500	0	0.107	0.055	1	0.501	0.61	1	1	0.327	0.724	NA
1	500	0	0	2	500	0.1	1	1	1	1	1	1	1	1	1	NA
1	500	0	0	2	500	0.3	1	1	1	1	1	1	1	1	1	NA
1	500	0	0	5	500	0	0.254	0.073	1	0.743	0.611	1	1	0.331	0.706	NA
1	500	0	0	5	500	0.1	1	1	1	1	1	1	1	1	1	NA
1	500	0	0	5	500	0.3	1	1	1	1	1	1	1	1	1	NA
1	500	0	0	10	500	0	0.591	0.151	1	0.92	0.767	1	1	0.346	0.738	NA
1	500	0	0	10	500	0.1	1	1	1	1	1	1	1	1	1	NA
1	500	0	0	10	500	0.3	1	1	1	1	1	1	1	1	1	NA
1	500	0	0	25	500	0	0.994	0.73	1	1	0.966	1	1	0.332	0.732	NA
1	500	0	0	25	500	0.1	1	1	1	1	1	1	1	1	1	NA
1	500	0	0	25	500	0.3	1	1	1	1	1	1	1	1	1	NA
1	500	0	0	50	500	0	1	1	1	1	0.999	1	1	0.322	0.71	NA
1	500	0	0	50	500	0.1	1	1	1	1	1	1	1	1	1	NA
1	500	0	0	50	500	0.3	1	1	1	1	1	1	1	1	1	NA
1	500	0	1	0	500	0	0.078	0.054	1	0.366	0.679	1	1	0.298	0.652	NA
1	500	0	1	0	500	0.1	1	1	1	1	1	1	1	1	1	NA
1	500	0	1	0	500	0.3	1	1	1	1	1	1	1	1	1	NA
1	500	0	2	0	500	0	0.115	0.053	1	0.47	0.534	1	1	0.309	0.701	NA
1	500	0	2	0	500	0.1	1	1	1	1	1	1	1	1	1	NA
1	500	0	2	0	500	0.3	1	1	1	1	1	1	1	1	1	NA
1	500	0	5	0	500	0	0.244	0.07	1	0.735	0.576	1	1	0.329	0.696	NA
1	500	0	5	0	500	0.1	1	1	1	1	1	1	1	1	1	NA
1	500	0	5	0	500	0.3	1	1	1	1	1	1	1	1	1	NA
1	500	0	10	0	500	0	0.59	0.156	1	0.917	0.756	1	1	0.344	0.737	NA
1	500	0	10	0	500	0.1	1	1	1	1	1	1	1	1	1	NA
1	500	0	10	0	500	0.3	1	1	1	1	1	1	1	1	1	NA
1	500	0	25	0	500	0	0.995	0.731	1	1	0.966	1	1	0.333	0.726	NA
1	500	0	25	0	500	0.1	1	1	1	1	1	1	1	1	1	NA
1	500	0	25	0	500	0.3	1	1	1	1	1	1	1	1	1	NA
1	500	0	50	0	500	0	1	1	1	1	0.999	1	1	0.325	0.706	NA
1	500	0	50	0	500	0.1	1	1	1	1	1	1	1	1	1	NA
[truncated: 272 more rows]
